# Supplementary material for: Crystal structure and Hirshfeld surface analysis of ethyl 2-{4-[(3-methyl-2-oxo-1,2-di­hydro­quinoxalin-1-yl)meth­yl]-1H-1,2,3-triazol-1-yl}acetate
Source: Acta Crystallogr E Crystallogr Commun. 2018 Oct 23;74(Pt 11):1648–52. doi: 10.1107/S2056989018014561 (PMC6218907; doi:10.1107/S2056989018014561)
Supplement: Supplementary file 1 [file e-74-01648-sup1.cif]

##############################################################################
#                                                                            #
# This CIF contains the data in a paper accepted for publication in          #
# Acta Crystallographica Section E. It conforms to the requirements of       #
# Notes for Authors for Acta Crystallographica Section E, and has been       #
# peer reviewed under the auspices of the IUCr Commission on Journals.       #
#                                                                            #
# Full details of the Crystallographic Information File format               #
# are given in the paper "The Crystallographic Information File (CIF):       #
# a New Standard Archive File for Crystallography" by S. R. Hall, F. H.      #
# Allen and I. D. Brown [Acta Cryst. (1991), A47, 655-685].                  #
#                                                                            #
# The current version of the core CIF dictionary is obtainable from          #
# ftp://ftp.iucr.org/pub/cif_core.dic.                                       #
#                                                                            #
# Software is freely available for graphical display of the structure(s)     #
# in this CIF. For information consult the CIF software page                 #
# http://www.iucr.org/resources/cif/software.                                #
#                                                                            #
# This file may be used for bona fide research purposes within the           #
# scientific community so long as proper attribution is given to the journal # 
# article from which it was obtained.                                        #
#                                                                            #
##############################################################################
data_global
_audit_creation_method     'SHELXL-2018/1'
_journal_date_recd_electronic     2018-10-11
_journal_date_accepted     2018-10-15
_journal_name_full     'Acta Crystallographica, Section E'
_journal_year     2018
_journal_volume     74
_journal_issue     11
_journal_page_first     1648
_journal_page_last     1652
_journal_paper_category     GO
_journal_paper_doi     10.1107/S2056989018014561
_journal_coeditor_code     XU5945
_publ_contact_author_name     'Abad, Nadeem'
_publ_contact_author_address
;
Laboratoire de Chimie Organique H\'et\'erocyclique URAC 21
P\^ole de Comp\'etence Pharmacochimie, Av. Ibn Battouta, BP 1014
Facult\'e des Sciences
Universit\'e Mohammed V
Rabat Morocco
;
_publ_contact_author_email     nadeemabad2018@gmail.com
_publ_contact_author_fax     ?
_publ_contact_author_phone     ?
_publ_section_title
;\
Crystal structure and Hirshfeld surface analysis of ethyl
2-{4-[(3-methyl-2-oxo-1,2-dihydroquinoxalin-1-yl)methyl]-1<i>H</i>-1,2,3-\
triazol-1-yl}acetate
;
loop_
    _publ_author_name
    _publ_author_footnote
    _publ_author_address
    'Abad, Nadeem' .
;
Laboratoire de Chimie Organique H\'et\'erocyclique URAC 21
P\^ole de Comp\'etence Pharmacochimie
Av. Ibn Battouta, BP 1014
Facult\'e des Sciences
Universit\'e Mohammed V
Rabat
Morocco
;
    'Ramli, Youssef' .
;
Laboratory of Medicinal Chemistry
Faculty of Medicine and Pharmacy
Mohammed V University
Rabat
Morocco
;
    'H\"okelek, Tuncer' .
;
Department of Physics
Hacettepe University
06800 Beytepe
Ankara
Turkey
;
    'Sebbar, Nada Kheira' .
;
Laboratoire de Chimie Bioorganique Appliqu\'ee
Facult\'e des Sciences
Universit\'e Ibn Zohr
Agadir
Morocco
;
    'Mague, Joel T.' .
;
Department of Chemistry
Tulane University
New Orleans, LA 70118
USA
;
    'Essassi, El Mokhtar' .
;
Laboratoire de Chimie Organique H\'et\'erocyclique URAC 21
P\^ole de Comp\'etence Pharmacochimie
Av. Ibn Battouta, BP 1014
Facult\'e des Sciences
Universit\'e Mohammed V
Rabat
Morocco
;
_publ_section_synopsis
;
The dihydroqinoxalinone portion of the molecule is planar to within 0.0512(12)
\%A. In the crystal, a combination of C---H...O and C---H...N hydrogen bonds
together with slipped \p-stacking and C---H...\p(ring) interactions lead to
the  formation of chains extending along the <i>c</i>-axis direction. The
chains are linked into layers parallel to the <i>bc</i> plane by sets of four
C---H...O hydrogen bonds and the layers are tied together by complementary
\p-stacking interactions.
;
data_I
_audit_creation_method     'SHELXL-2018/1'
_chemical_name_systematic
;\
Ethyl 2-{4-[(3-methyl-2-oxo-1,2-dihydroquinoxalin-1-yl)methyl]-\
1<i>H</i>-1,2,3-triazol-1-yl}acetate
;
_chemical_name_common     ?
_chemical_formula_moiety     'C16 H17 N5 O3'
_chemical_formula_sum     'C16 H17 N5 O3'
_chemical_formula_iupac     'C16 H17 N5 O3'
_chemical_formula_weight     327.34
_chemical_melting_point     ?
_space_group_crystal_system     triclinic
_space_group_name_H-M_alt     'P -1'
_space_group_name_Hall     '-P 1'
loop_
    _symmetry_equiv_pos_as_xyz
    'x, y, z'
    '-x, -y, -z'
_cell_length_a     7.2061(15)
_cell_length_b     10.237(2)
_cell_length_c     10.694(2)
_cell_angle_alpha     95.356(3)
_cell_angle_beta     92.867(3)
_cell_angle_gamma     100.291(3)
_cell_volume     771.0(3)
_cell_formula_units_Z     2
_cell_measurement_reflns_used     4358
_cell_measurement_theta_min     2.6455
_cell_measurement_theta_max     29.1198
_cell_measurement_temperature     100(2)
_exptl_crystal_description     block
_exptl_crystal_colour     gold
_exptl_crystal_size_max     0.251
_exptl_crystal_size_mid     0.236
_exptl_crystal_size_min     0.132
_exptl_crystal_density_diffrn     1.410
_exptl_crystal_density_meas     ?
_exptl_crystal_density_method     'not measured'
_exptl_crystal_F_000     344
_exptl_absorpt_coefficient_mu     0.101
_exptl_absorpt_correction_type     multi-scan
_exptl_absorpt_process_details
;
(<i>TWINABS</i>; Sheldrick, 2009)
;
_exptl_absorpt_correction_T_min     0.97
_exptl_absorpt_correction_T_max     0.99
_exptl_special_details
;
The diffraction data were collected in three sets of 363 frames
(0.5\% width in \w) at \f = 0, 120 and 240\%. A scan time of 40
sec/frame was used. Analysis of 226 reflections having I/\s(I) > 12
and chosen from the full data set with <i>CELL_NOW</i> (Sheldrick,
2008) showed the crystal to belong to the triclinic system and to
be twinned by a 176\% rotation about the real axis 1,-0.8,-0.11.
The raw data were processed using the multi-component version of
<i>SAINT</i> under control of the two-component orientation file
generated by <i>CELL_NOW</i>.
;
_diffrn_ambient_temperature     100(2)
_diffrn_source     'fine-focus sealed tube'
_diffrn_radiation_type     MoK\a
_diffrn_radiation_wavelength     0.71073
_diffrn_radiation_monochromator     graphite
_diffrn_measurement_device_type     'Bruker SMART APEX CCD'
_diffrn_measurement_method     '\w scans'
_diffrn_detector_area_resol_mean     8.3333
_diffrn_reflns_number     14566
_diffrn_reflns_av_R_equivalents     0.0257
_diffrn_reflns_av_unetI/netI     0.0551
_diffrn_reflns_theta_min     1.917
_diffrn_reflns_theta_max     29.171
_diffrn_reflns_theta_full     28.000
_diffrn_measured_fraction_theta_max     0.945
_diffrn_measured_fraction_theta_full     0.997
_diffrn_reflns_limit_h_min     -9
_diffrn_reflns_limit_h_max     9
_diffrn_reflns_limit_k_min     -14
_diffrn_reflns_limit_k_max     13
_diffrn_reflns_limit_l_min     -14
_diffrn_reflns_limit_l_max     14
_refine_special_details
;
Refinement of F^2^ against ALL reflections.  The weighted R-factor wR and
goodness of fit S are based on F^2^, conventional R-factors R are based
on F, with F set to zero for negative F^2^. The threshold expression of
F^2^ > 2sigma(F^2^) is used only for calculating R-factors(gt) etc. and is
not relevant to the choice of reflections for refinement.  R-factors based
on F^2^ are statistically about twice as large as those based on F, and R-
factors based on ALL data will be even larger. Refined as a 2-component
twin.
;
_reflns_number_total     14566
_reflns_number_gt     7794
_reflns_threshold_expression     'I > 2\s(I)'
_refine_ls_structure_factor_coef     Fsqd
_refine_ls_matrix_type     full
_refine_ls_R_factor_all     0.0819
_refine_ls_R_factor_gt     0.0467
_refine_ls_wR_factor_gt     0.1413
_refine_ls_wR_factor_ref     0.1514
_refine_ls_goodness_of_fit_ref     1.012
_refine_ls_restrained_S_all     1.012
_refine_ls_number_reflns     14566
_refine_ls_number_parameters     286
_refine_ls_number_restraints     0
_refine_ls_hydrogen_treatment     refall
_refine_ls_weighting_scheme     calc
_refine_ls_weighting_details
                      'w=1/[\s^2^(Fo^2^)+(0.0726P)^2^] where P=(Fo^2^+2Fc^2^)/3'
_atom_sites_solution_hydrogens     difmap
_atom_sites_solution_primary     direct
_atom_sites_solution_secondary     difmap
_refine_ls_shift/su_max     0.000
_refine_ls_shift/su_mean     0.000
_refine_diff_density_max     0.902
_refine_diff_density_min     -0.534
_refine_ls_extinction_method     none
_refine_ls_extinction_coef     .
loop_
    _atom_type_symbol
    _atom_type_description
    _atom_type_scat_dispersion_real
    _atom_type_scat_dispersion_imag
    _atom_type_scat_source
    'C' 'C' 0.0033 0.0016
                         'International Tables Vol C Tables 4.2.6.8 and 6.1.1.4'
    'H' 'H' 0.0000 0.0000
                         'International Tables Vol C Tables 4.2.6.8 and 6.1.1.4'
    'N' 'N' 0.0061 0.0033
                         'International Tables Vol C Tables 4.2.6.8 and 6.1.1.4'
    'O' 'O' 0.0106 0.0060
                         'International Tables Vol C Tables 4.2.6.8 and 6.1.1.4'
_computing_data_collection
;
<i>APEX3</i> (Bruker, 2016)
;
_computing_cell_refinement
;
<i>SAINT</i> (Bruker, 2016)
;
_computing_data_reduction
;
<i>SAINT</i> (Bruker, 2016)
;
_computing_structure_solution
;
<i>SHELXT</i> (Sheldrick, 2015<i>a</i>)
;
_computing_structure_refinement
;
<i>SHELXL2018/1</i> (Sheldrick, 2015<i>b</i>)
;
_computing_molecular_graphics
;
<i>DIAMOND</i> (Brandenburg & Putz, 2012)
;
_computing_publication_material
;
<i>SHELXTL</i> (Sheldrick, 2008)
;
loop_
    _atom_site_type_symbol
    _atom_site_label
    _atom_site_fract_x
    _atom_site_fract_y
    _atom_site_fract_z
    _atom_site_U_iso_or_equiv
    _atom_site_adp_type
    _atom_site_calc_flag
    _atom_site_occupancy
    _atom_site_disorder_assembly
    _atom_site_disorder_group
    O O1 0.21097(18) 0.29218(12) 0.26556(12) 0.0221(3) Uani d 1 . .
    O O2 0.72802(18) 0.89513(13) 0.19527(13) 0.0253(3) Uani d 1 . .
    O O3 0.99442(17) 0.86498(12) 0.10490(12) 0.0236(3) Uani d 1 . .
    N N1 0.2861(2) 0.44465(14) 0.58072(14) 0.0167(3) Uani d 1 . .
    N N2 0.1816(2) 0.50319(14) 0.33885(14) 0.0149(3) Uani d 1 . .
    N N3 0.2293(2) 0.62469(15) 0.02167(14) 0.0190(4) Uani d 1 . .
    N N4 0.3912(2) 0.67146(15) -0.02467(14) 0.0195(4) Uani d 1 . .
    N N5 0.5294(2) 0.66253(14) 0.06255(13) 0.0163(3) Uani d 1 . .
    C C1 0.2076(2) 0.60425(17) 0.43915(16) 0.0149(4) Uani d 1 . .
    C C2 0.1859(3) 0.73515(18) 0.42255(19) 0.0197(4) Uani d 1 . .
    H H2 0.156(3) 0.760(2) 0.3418(19) 0.026(6) Uiso d 1 . .
    C C3 0.2093(3) 0.82977(19) 0.5254(2) 0.0232(4) Uani d 1 . .
    H H3 0.198(3) 0.919(2) 0.5132(18) 0.027(5) Uiso d 1 . .
    C C4 0.2543(3) 0.79803(19) 0.64554(19) 0.0221(4) Uani d 1 . .
    H H4 0.266(3) 0.864(2) 0.7164(19) 0.025(5) Uiso d 1 . .
    C C5 0.2805(3) 0.67017(19) 0.66222(18) 0.0193(4) Uani d 1 . .
    H H5 0.317(3) 0.6456(19) 0.7445(18) 0.021(5) Uiso d 1 . .
    C C6 0.2587(2) 0.57244(17) 0.55919(17) 0.0156(4) Uani d 1 . .
    C C7 0.2689(2) 0.35448(17) 0.48562(17) 0.0154(4) Uani d 1 . .
    C C8 0.2200(2) 0.37824(17) 0.35441(17) 0.0156(4) Uani d 1 . .
    C C9 0.2950(3) 0.21591(19) 0.5043(2) 0.0219(4) Uani d 1 . .
    H H9A 0.175(3) 0.153(2) 0.472(2) 0.041(6) Uiso d 1 . .
    H H9B 0.320(3) 0.207(2) 0.593(2) 0.038(6) Uiso d 1 . .
    H H9C 0.401(3) 0.190(2) 0.455(2) 0.039(6) Uiso d 1 . .
    C C10 0.1103(3) 0.52580(19) 0.21316(17) 0.0177(4) Uani d 1 . .
    H H10A 0.045(3) 0.439(2) 0.1700(18) 0.024(5) Uiso d 1 . .
    H H10B 0.014(3) 0.5837(18) 0.2229(17) 0.018(5) Uiso d 1 . .
    C C11 0.2664(2) 0.58684(16) 0.13786(16) 0.0158(4) Uani d 1 . .
    C C12 0.4569(3) 0.61031(17) 0.16447(17) 0.0176(4) Uani d 1 . .
    H H12 0.531(3) 0.5937(18) 0.2336(18) 0.019(5) Uiso d 1 . .
    C C13 0.7253(3) 0.70767(18) 0.03953(18) 0.0179(4) Uani d 1 . .
    H H13A 0.733(3) 0.7257(19) -0.0493(19) 0.023(5) Uiso d 1 . .
    H H13B 0.803(2) 0.6349(19) 0.0549(17) 0.017(5) Uiso d 1 . .
    C C14 0.8116(3) 0.83408(17) 0.12354(17) 0.0167(4) Uani d 1 . .
    C C15 1.0986(3) 0.98897(18) 0.1738(2) 0.0227(4) Uani d 1 . .
    H H15A 1.045(3) 1.065(2) 0.1445(18) 0.023(5) Uiso d 1 . .
    H H15B 1.075(3) 0.9888(19) 0.2649(19) 0.021(5) Uiso d 1 . .
    C C16 1.3022(3) 0.9965(2) 0.1468(2) 0.0294(5) Uani d 1 . .
    H H16A 1.372(3) 1.081(3) 0.191(2) 0.050(7) Uiso d 1 . .
    H H16B 1.354(3) 0.922(2) 0.1786(19) 0.035(6) Uiso d 1 . .
    H H16C 1.322(3) 0.992(2) 0.053(2) 0.041(7) Uiso d 1 . .
loop_
    _atom_site_aniso_label
    _atom_site_aniso_U_11
    _atom_site_aniso_U_22
    _atom_site_aniso_U_33
    _atom_site_aniso_U_12
    _atom_site_aniso_U_13
    _atom_site_aniso_U_23
    O1 0.0273(8) 0.0180(7) 0.0193(7) 0.0028(5) 0.0020(6) -0.0040(5)
    O2 0.0247(7) 0.0203(7) 0.0289(8) 0.0022(6) 0.0064(6) -0.0064(6)
    O3 0.0190(7) 0.0187(7) 0.0296(8) -0.0013(5) 0.0034(6) -0.0070(6)
    N1 0.0147(8) 0.0181(8) 0.0175(8) 0.0030(6) 0.0013(6) 0.0029(6)
    N2 0.0155(8) 0.0154(7) 0.0133(8) 0.0015(6) -0.0005(6) 0.0017(6)
    N3 0.0214(9) 0.0182(8) 0.0162(8) 0.0012(6) -0.0011(6) 0.0017(6)
    N4 0.0222(9) 0.0193(8) 0.0157(8) 0.0009(6) -0.0021(6) 0.0020(6)
    N5 0.0188(8) 0.0148(7) 0.0137(8) 0.0002(6) -0.0009(6) -0.0002(6)
    C1 0.0116(9) 0.0159(9) 0.0161(9) 0.0008(7) 0.0009(7) -0.0006(7)
    C2 0.0179(10) 0.0178(9) 0.0235(11) 0.0032(7) -0.0003(8) 0.0044(8)
    C3 0.0181(10) 0.0146(9) 0.0366(12) 0.0036(7) 0.0019(8) -0.0006(8)
    C4 0.0173(10) 0.0194(10) 0.0267(11) 0.0008(7) 0.0031(8) -0.0085(8)
    C5 0.0145(9) 0.0233(10) 0.0182(10) 0.0000(7) 0.0023(8) -0.0016(8)
    C6 0.0121(9) 0.0161(9) 0.0179(9) 0.0013(7) 0.0015(7) 0.0005(7)
    C7 0.0119(9) 0.0153(9) 0.0190(10) 0.0017(7) 0.0028(7) 0.0029(7)
    C8 0.0134(9) 0.0148(9) 0.0179(10) 0.0004(7) 0.0022(7) 0.0013(7)
    C9 0.0231(11) 0.0178(10) 0.0255(12) 0.0045(8) 0.0026(9) 0.0045(8)
    C10 0.0168(10) 0.0203(9) 0.0151(9) 0.0020(7) -0.0035(7) 0.0016(7)
    C11 0.0213(10) 0.0124(8) 0.0127(9) 0.0027(7) -0.0017(7) -0.0009(7)
    C12 0.0221(10) 0.0158(9) 0.0142(9) 0.0026(7) -0.0013(8) 0.0014(7)
    C13 0.0192(10) 0.0170(9) 0.0163(10) 0.0011(7) 0.0017(8) -0.0004(7)
    C14 0.0201(10) 0.0137(8) 0.0164(9) 0.0028(7) 0.0007(7) 0.0025(7)
    C15 0.0231(11) 0.0156(9) 0.0262(12) -0.0012(8) -0.0010(9) -0.0046(8)
    C16 0.0220(11) 0.0218(11) 0.0419(14) 0.0008(8) -0.0017(10) -0.0017(10)
_geom_special_details
;
 All esds (except the esd in the dihedral angle between two l.s. planes)
 are estimated using the full covariance matrix.  The cell esds are taken
 into account individually in the estimation of esds in distances, angles
 and torsion angles; correlations between esds in cell parameters are only
 used when they are defined by crystal symmetry.  An approximate (isotropic)
 treatment of cell esds is used for estimating esds involving l.s. planes.
;
loop_
    _geom_bond_atom_site_label_1
    _geom_bond_atom_site_label_2
    _geom_bond_site_symmetry_2
    _geom_bond_distance
    _geom_bond_publ_flag
    O1 C8 . 1.225(2) ?
    O2 C14 . 1.197(2) ?
    O3 C14 . 1.328(2) ?
    O3 C15 . 1.466(2) ?
    N1 C7 . 1.293(2) ?
    N1 C6 . 1.396(2) ?
    N2 C8 . 1.379(2) ?
    N2 C1 . 1.400(2) ?
    N2 C10 . 1.468(2) ?
    N3 N4 . 1.318(2) ?
    N3 C11 . 1.363(2) ?
    N4 N5 . 1.3511(19) ?
    N5 C12 . 1.346(2) ?
    N5 C13 . 1.446(2) ?
    C1 C6 . 1.401(3) ?
    C1 C2 . 1.403(2) ?
    C2 C3 . 1.378(3) ?
    C2 H2 . 0.95(2) ?
    C3 C4 . 1.391(3) ?
    C3 H3 . 0.95(2) ?
    C4 C5 . 1.382(3) ?
    C4 H4 . 0.96(2) ?
    C5 C6 . 1.400(2) ?
    C5 H5 . 0.974(19) ?
    C7 C8 . 1.482(2) ?
    C7 C9 . 1.494(2) ?
    C9 H9A . 1.00(2) ?
    C9 H9B . 0.97(2) ?
    C9 H9C . 1.00(2) ?
    C10 C11 . 1.496(2) ?
    C10 H10A . 0.99(2) ?
    C10 H10B . 0.992(18) ?
    C11 C12 . 1.362(3) ?
    C12 H12 . 0.935(18) ?
    C13 C14 . 1.519(2) ?
    C13 H13A . 0.99(2) ?
    C13 H13B . 1.027(18) ?
    C15 C16 . 1.500(3) ?
    C15 H15A . 0.997(19) ?
    C15 H15B . 0.996(19) ?
    C16 H16A . 0.99(3) ?
    C16 H16B . 0.99(2) ?
    C16 H16C . 1.02(2) ?
loop_
    _geom_contact_atom_site_label_1
    _geom_contact_atom_site_label_2
    _geom_contact_distance
    _geom_contact_site_symmetry_1
    _geom_contact_site_symmetry_2
    _geom_contact_publ_flag
    O1 C11 3.394(3) . . yes
    O1 C13 3.318(3) . 2_665 yes
    O1 C15 3.116(3) . 1_445 yes
    O1 C16 3.360(3) . 1_445 yes
    O1 H9A 2.74(3) . . yes
    O1 H10A 2.35(2) . . yes
    O1 H13A 2.36(2) . 2_665 yes
    O1 H15A 2.61(2) . 1_445 yes
    O1 H16A 2.71(2) . 1_445 yes
    O2 N5 2.772(2) . . yes
    O2 C4 3.409(3) . 2_676 yes
    O2 C12 3.186(2) . . yes
    O2 H4 2.55(2) . 2_676 yes
    O2 H9B 2.59(2) . 2_666 yes
    O2 H15A 2.72(2) . . yes
    O2 H15B 2.56(2) . . yes
    O2 H16B 2.76(2) . 1_455 yes
    O3 H15A 2.84(3) . 2_775 yes
    N1 N2 2.806(3) . . yes
    N1 C12 3.365(3) . 2_666 yes
    N1 H12 2.431(19) . 2_666 yes
    N2 C6 3.389(3) . 2_566 yes
    N2 H12 2.85(2) . . yes
    N3 H10A 2.73(2) . 2_565 yes
    N3 H13B 2.672(19) . 2_665 yes
    N4 C5 3.401(3) . 1_554 yes
    N4 H5 2.48(2) . 1_554 yes
    C1 C6 3.521(3) . 2_566 yes
    C1 C12 3.519(3) . . yes
    C2 C7 3.459(3) . 2_566 yes
    C2 C11 3.397(3) . . yes
    C2 H10B 2.63(2) . . yes
    C3 C9 3.574(3) . 2_566 yes
    C3 H9A 2.81(2) . 2_566 yes
    C4 C8 3.569(3) . 2_566 yes
    C5 C8 3.545(3) . 2_566 yes
    C5 C10 3.548(3) . 2_566 yes
    C6 C7 3.420(3) . 2_666 yes
    C8 C12 3.533(3) . . yes
    C10 H2 2.61(2) . . yes
    C11 C13 3.421(3) . 2_665 yes
    C11 H2 2.92(2) . . yes
    C11 H13B 2.88(2) . 2_665 yes
    C14 H16C 2.95(2) . 2_775 yes
    H2 H10B 2.17(2) . . yes
    H3 H9A 2.51(2) . 1_565 yes
    H10B H13B 2.45(3) . 1_455 yes
loop_
    _geom_angle_atom_site_label_1
    _geom_angle_atom_site_label_2
    _geom_angle_atom_site_label_3
    _geom_angle_site_symmetry_1
    _geom_angle_site_symmetry_3
    _geom_angle
    _geom_angle_publ_flag
    C14 O3 C15 . . 116.32(14) ?
    C7 N1 C6 . . 118.44(15) ?
    C8 N2 C1 . . 121.42(15) ?
    C8 N2 C10 . . 117.40(15) ?
    C1 N2 C10 . . 121.18(14) ?
    N4 N3 C11 . . 108.51(14) ?
    N3 N4 N5 . . 106.77(14) ?
    C12 N5 N4 . . 111.21(15) ?
    C12 N5 C13 . . 128.71(16) ?
    N4 N5 C13 . . 120.08(14) ?
    N2 C1 C6 . . 118.25(15) ?
    N2 C1 C2 . . 122.11(16) ?
    C6 C1 C2 . . 119.63(16) ?
    C3 C2 C1 . . 119.48(18) ?
    C3 C2 H2 . . 119.1(12) ?
    C1 C2 H2 . . 121.4(12) ?
    C2 C3 C4 . . 121.25(18) ?
    C2 C3 H3 . . 119.0(12) ?
    C4 C3 H3 . . 119.7(12) ?
    C5 C4 C3 . . 119.61(18) ?
    C5 C4 H4 . . 120.3(12) ?
    C3 C4 H4 . . 120.1(12) ?
    C4 C5 C6 . . 120.24(18) ?
    C4 C5 H5 . . 121.7(11) ?
    C6 C5 H5 . . 118.0(11) ?
    N1 C6 C5 . . 118.17(16) ?
    N1 C6 C1 . . 122.09(16) ?
    C5 C6 C1 . . 119.73(17) ?
    N1 C7 C8 . . 123.89(16) ?
    N1 C7 C9 . . 120.33(16) ?
    C8 C7 C9 . . 115.77(16) ?
    O1 C8 N2 . . 121.94(16) ?
    O1 C8 C7 . . 122.44(16) ?
    N2 C8 C7 . . 115.60(15) ?
    C7 C9 H9C . . 111.2(13) ?
    C7 C9 H9A . . 108.0(13) ?
    H9C C9 H9A . . 107.9(18) ?
    C7 C9 H9B . . 111.1(13) ?
    H9C C9 H9B . . 109.7(17) ?
    H9A C9 H9B . . 108.8(17) ?
    N2 C10 C11 . . 111.65(14) ?
    N2 C10 H10A . . 107.9(11) ?
    C11 C10 H10A . . 110.2(11) ?
    N2 C10 H10B . . 108.6(10) ?
    C11 C10 H10B . . 110.9(10) ?
    H10A C10 H10B . . 107.5(15) ?
    C12 C11 N3 . . 109.00(16) ?
    C12 C11 C10 . . 129.83(16) ?
    N3 C11 C10 . . 121.13(16) ?
    N5 C12 C11 . . 104.50(16) ?
    N5 C12 H12 . . 123.8(11) ?
    C11 C12 H12 . . 131.7(11) ?
    N5 C13 C14 . . 111.72(15) ?
    N5 C13 H13A . . 108.9(11) ?
    C14 C13 H13A . . 108.9(11) ?
    N5 C13 H13B . . 110.3(10) ?
    C14 C13 H13B . . 108.8(10) ?
    H13A C13 H13B . . 108.1(15) ?
    O2 C14 O3 . . 125.75(16) ?
    O2 C14 C13 . . 125.31(17) ?
    O3 C14 C13 . . 108.93(15) ?
    O3 C15 C16 . . 106.61(16) ?
    O3 C15 H15A . . 108.2(11) ?
    C16 C15 H15A . . 112.8(11) ?
    O3 C15 H15B . . 109.3(11) ?
    C16 C15 H15B . . 113.9(11) ?
    H15A C15 H15B . . 106.0(15) ?
    C15 C16 H16A . . 106.9(14) ?
    C15 C16 H16B . . 111.6(12) ?
    H16A C16 H16B . . 108.6(19) ?
    C15 C16 H16C . . 112.4(13) ?
    H16A C16 H16C . . 110.6(19) ?
    H16B C16 H16C . . 106.7(18) ?
loop_
    _geom_torsion_atom_site_label_1
    _geom_torsion_atom_site_label_2
    _geom_torsion_atom_site_label_3
    _geom_torsion_atom_site_label_4
    _geom_torsion_site_symmetry_1
    _geom_torsion_site_symmetry_2
    _geom_torsion_site_symmetry_3
    _geom_torsion_site_symmetry_4
    _geom_torsion
    _geom_torsion_publ_flag
    C11 N3 N4 N5 . . . . 0.12(18) ?
    N3 N4 N5 C12 . . . . 0.01(19) ?
    N3 N4 N5 C13 . . . . -179.45(14) ?
    C8 N2 C1 C6 . . . . -5.3(2) ?
    C10 N2 C1 C6 . . . . 174.01(15) ?
    C8 N2 C1 C2 . . . . 174.05(16) ?
    C10 N2 C1 C2 . . . . -6.7(2) ?
    N2 C1 C2 C3 . . . . 178.61(16) ?
    C6 C1 C2 C3 . . . . -2.1(3) ?
    C1 C2 C3 C4 . . . . 0.1(3) ?
    C2 C3 C4 C5 . . . . 1.5(3) ?
    C3 C4 C5 C6 . . . . -1.1(3) ?
    C7 N1 C6 C5 . . . . -179.00(16) ?
    C7 N1 C6 C1 . . . . 2.1(2) ?
    C4 C5 C6 N1 . . . . -179.82(16) ?
    C4 C5 C6 C1 . . . . -0.9(3) ?
    N2 C1 C6 N1 . . . . 0.7(3) ?
    C2 C1 C6 N1 . . . . -178.63(15) ?
    N2 C1 C6 C5 . . . . -178.19(15) ?
    C2 C1 C6 C5 . . . . 2.5(3) ?
    C6 N1 C7 C8 . . . . -0.5(3) ?
    C6 N1 C7 C9 . . . . -179.40(15) ?
    C1 N2 C8 O1 . . . . -174.62(15) ?
    C10 N2 C8 O1 . . . . 6.1(2) ?
    C1 N2 C8 C7 . . . . 6.6(2) ?
    C10 N2 C8 C7 . . . . -172.74(14) ?
    N1 C7 C8 O1 . . . . 177.45(16) ?
    C9 C7 C8 O1 . . . . -3.6(2) ?
    N1 C7 C8 N2 . . . . -3.7(3) ?
    C9 C7 C8 N2 . . . . 175.18(15) ?
    C8 N2 C10 C11 . . . . -95.05(18) ?
    C1 N2 C10 C11 . . . . 85.64(19) ?
    N4 N3 C11 C12 . . . . -0.20(19) ?
    N4 N3 C11 C10 . . . . -178.25(15) ?
    N2 C10 C11 C12 . . . . 7.1(3) ?
    N2 C10 C11 N3 . . . . -175.33(15) ?
    N4 N5 C12 C11 . . . . -0.13(19) ?
    C13 N5 C12 C11 . . . . 179.27(16) ?
    N3 C11 C12 N5 . . . . 0.20(19) ?
    C10 C11 C12 N5 . . . . 178.02(17) ?
    C12 N5 C13 C14 . . . . -69.5(2) ?
    N4 N5 C13 C14 . . . . 109.82(17) ?
    C15 O3 C14 O2 . . . . -3.5(3) ?
    C15 O3 C14 C13 . . . . 176.85(15) ?
    N5 C13 C14 O2 . . . . -4.2(3) ?
    N5 C13 C14 O3 . . . . 175.41(14) ?
    C14 O3 C15 C16 . . . . 175.25(16) ?
loop_
    _geom_hbond_atom_site_label_D
    _geom_hbond_atom_site_label_H
    _geom_hbond_atom_site_label_A
    _geom_hbond_site_symmetry_A
    _geom_hbond_distance_DH
    _geom_hbond_distance_HA
    _geom_hbond_distance_DA
    _geom_hbond_angle_DHA
    _geom_hbond_publ_flag
    C5 H5 N4 1_556 0.974(19) 2.48(2) 3.401(3) 157.9(15) yes
    C9 H9B O2 2_666 0.97(2) 2.59(2) 3.508(3) 156.9(18) yes
    C12 H12 N1 2_666 0.935(18) 2.431(19) 3.365(2) 177.6(16) yes
    C13 H13A O1 2_665 0.99(2) 2.36(2) 3.318(2) 162.5(16) yes
    C13 H13B N3 2_665 1.027(18) 2.672(19) 3.481(2) 135.6(13) yes
    C9 H9C Cg3 2_666 1.00(2) 2.67(2) 3.430(2) 132.0(15) yes
_shelx_space_group_comment
;
The symmetry employed for this shelxl refinement is uniquely defined
by the following loop, which should always be used as a source of
symmetry information in preference to the above space-group names.
They are only intended as comments.
;
_shelx_estimated_absorpt_T_min     0.975
_shelx_estimated_absorpt_T_max     0.987
_iucr_refine_instructions_details
;
TITL jtm928_4_a.res in P-1
    jtm928_5.res
    created by SHELXL-2018/1 at 14:38:17 on 13-Apr-2018
REM Old TITL jtm928_4 in P-1
REM SHELXT solution in P-1
REM R1 0.116,  Rweak 0.004,  Alpha 0.028,  Orientation as input
REM Formula found by SHELXT:  C18 N4 O2
CELL  0.71073   7.2061  10.2375  10.6938   95.356   92.867  100.291
ZERR    2.000   0.0015   0.0021   0.0022    0.003    0.003    0.003
LATT  1
SFAC C H N O
UNIT 32 34 10 6
TEMP -173
SIZE 0.132 0.236 0.251
L.S. 5
BOND $H
LIST 4
EQIV $1 x, y, z+1
HTAB C5 N4_$1
EQIV $2 -x+1, -y+1, -z+1
HTAB C9 O2_$2
HTAB C12 N1_$2
EQIV $3 -x+1, -y+1, -z
HTAB C13 O1_$3
HTAB C13 N3_$3
CONF
ACTA 56
FMAP 2
PLAN 5
MPLA N1 N2 C1 > C8
MPLA N3 N4 N5 C11 C12
MPLA N5 C13 C14 O2 O3
WGHT    0.072600
BASF   0.04091
FVAR       0.87951
O1    4    0.210973    0.292182    0.265565    11.00000    0.02725    0.01802 =
         0.01931   -0.00404    0.00198    0.00275
O2    4    0.728022    0.895131    0.195267    11.00000    0.02475    0.02027 =
         0.02893   -0.00638    0.00638    0.00216
O3    4    0.994417    0.864984    0.104900    11.00000    0.01899    0.01870 =
         0.02959   -0.00698    0.00337   -0.00130
N1    3    0.286090    0.444649    0.580724    11.00000    0.01469    0.01813 =
         0.01750    0.00294    0.00129    0.00295
N2    3    0.181642    0.503193    0.338854    11.00000    0.01552    0.01539 =
         0.01325    0.00170   -0.00051    0.00154
N3    3    0.229279    0.624691    0.021674    11.00000    0.02137    0.01823 =
         0.01620    0.00174   -0.00106    0.00123
N4    3    0.391174    0.671458   -0.024670    11.00000    0.02224    0.01932 =
         0.01567    0.00195   -0.00211    0.00094
N5    3    0.529362    0.662529    0.062547    11.00000    0.01884    0.01476 =
         0.01365   -0.00022   -0.00088    0.00017
C1    1    0.207553    0.604247    0.439149    11.00000    0.01160    0.01587 =
         0.01610   -0.00057    0.00092    0.00082
C2    1    0.185879    0.735147    0.422545    11.00000    0.01793    0.01780 =
         0.02352    0.00444   -0.00027    0.00316
H2    2    0.155538    0.760184    0.341830    11.00000    0.02555
C3    1    0.209278    0.829767    0.525375    11.00000    0.01807    0.01456 =
         0.03665   -0.00060    0.00194    0.00359
H3    2    0.197621    0.918769    0.513166    11.00000    0.02655
C4    1    0.254303    0.798028    0.645543    11.00000    0.01733    0.01941 =
         0.02666   -0.00851    0.00309    0.00078
H4    2    0.265962    0.864374    0.716362    11.00000    0.02538
C5    1    0.280504    0.670170    0.662220    11.00000    0.01446    0.02329 =
         0.01819   -0.00158    0.00233    0.00002
H5    2    0.317119    0.645577    0.744480    11.00000    0.02131
C6    1    0.258711    0.572444    0.559189    11.00000    0.01207    0.01612 =
         0.01786    0.00047    0.00154    0.00135
C7    1    0.268875    0.354482    0.485619    11.00000    0.01186    0.01532 =
         0.01898    0.00293    0.00284    0.00167
C8    1    0.220006    0.378244    0.354406    11.00000    0.01336    0.01477 =
         0.01795    0.00129    0.00225    0.00044
H8C   2    0.400596    0.190461    0.455276    11.00000    0.03926
C9    1    0.295035    0.215905    0.504309    11.00000    0.02314    0.01775 =
         0.02549    0.00451    0.00258    0.00452
H9A   2    0.175255    0.152943    0.472177    11.00000    0.04061
H9B   2    0.319895    0.206634    0.593115    11.00000    0.03832
C10   1    0.110300    0.525798    0.213164    11.00000    0.01678    0.02030 =
         0.01509    0.00161   -0.00346    0.00203
H10A  2    0.045499    0.438511    0.169958    11.00000    0.02388
H10B  2    0.014179    0.583717    0.222939    11.00000    0.01779
C11   1    0.266400    0.586841    0.137859    11.00000    0.02126    0.01243 =
         0.01270   -0.00092   -0.00168    0.00271
C12   1    0.456929    0.610309    0.164467    11.00000    0.02207    0.01584 =
         0.01419    0.00138   -0.00134    0.00261
H12   2    0.530553    0.593665    0.233632    11.00000    0.01858
C13   1    0.725264    0.707675    0.039533    11.00000    0.01918    0.01702 =
         0.01633   -0.00042    0.00168    0.00113
H13A  2    0.733248    0.725714   -0.049256    11.00000    0.02302
H13B  2    0.802636    0.634853    0.054860    11.00000    0.01654
C14   1    0.811585    0.834076    0.123537    11.00000    0.02015    0.01372 =
         0.01637    0.00251    0.00075    0.00279
C15   1    1.098601    0.988975    0.173846    11.00000    0.02313    0.01555 =
         0.02617   -0.00462   -0.00103   -0.00118
H15A  2    1.044541    1.064789    0.144461    11.00000    0.02265
H15B  2    1.075439    0.988799    0.264923    11.00000    0.02070
C16   1    1.302225    0.996460    0.146800    11.00000    0.02203    0.02182 =
         0.04188   -0.00167   -0.00174    0.00075
H16A  2    1.372365    1.081054    0.190884    11.00000    0.05043
H16B  2    1.354136    0.922189    0.178589    11.00000    0.03464
H16C  2    1.321561    0.992271    0.053194    11.00000    0.04061
HKLF 5
REM  jtm928_4_a.res in P-1
REM R1 =  0.0467 for    7794 Fo > 4sig(Fo)  and  0.0819 for all   14566 data
REM    286 parameters refined using      0 restraints
END
WGHT      0.0725      0.0000
REM Highest difference peak  0.902,  deepest hole -0.534,  1-sigma level  0.144
Q1    1   0.2573  0.5931  0.4998  11.00000  0.05    0.90
Q2    1   0.1479  0.5173  0.2853  11.00000  0.05    0.81
Q3    1   0.2328  0.6010  0.0794  11.00000  0.05    0.65
Q4    1   0.4061  0.6974 -0.0842  11.00000  0.05    0.63
Q5    1   0.1876  0.8150  0.6011  11.00000  0.05    0.61
;
