# Supplementary material for: Crystal structure and Hirshfeld surface analysis of ethyl 2-{4-[(3-methyl-2-oxo-1,2-di­hydro­quinoxalin-1-yl)meth­yl]-1H-1,2,3-triazol-1-yl}acetate
Source: Acta Crystallogr E Crystallogr Commun. 2018 Oct 23;74(Pt 11):1648–52. doi: 10.1107/S2056989018014561 (PMC6218907; doi:10.1107/S2056989018014561)
Supplement: Supplementary file 2 [file e-74-01648-Isup2.hkl]

#
# h,k,l, Fc-squared, Fo-squared, sigma(Fo-squared) and status flag
#
data_I
_shelx_title ' jtm928_4_a.res in P-1'
_shelx_refln_list_code          4
_shelx_F_calc_maximum      114.45
_exptl_crystal_F_000       344.00
_reflns_d_resolution_high  0.7291
 
loop_
 _symmetry_equiv_pos_as_xyz
 'x, y, z'
 '-x, -y, -z'
 
_cell_length_a     7.2061
_cell_length_b    10.2375
_cell_length_c    10.6938
_cell_angle_alpha  95.356
_cell_angle_beta   92.867
_cell_angle_gamma 100.291
 
_shelx_F_squared_multiplier     1.000
 
loop_
 _refln_index_h
 _refln_index_k
 _refln_index_l
 _refln_F_squared_calc
 _refln_F_squared_meas
 _refln_F_squared_sigma
 _refln_observed_status
  -1   0   0        3.23        4.47      0.54 o
  -1   0   0       75.82       70.27      2.55 o
   1   0   0       75.82       69.66      2.28 o
   1   0   0        3.23        3.69      0.41 o
   1   0   0        3.23        3.42      0.29 o
  -2   0   0    13098.10    12927.29    423.18 o
  -2   0   0    13098.10    12700.97    356.76 o
  -2   0   0      558.68      731.23     21.61 o
   2   0   0    13098.10    12738.75    376.53 o
   2   0   0      558.68      788.35     23.87 o
   2   0   0      558.68      637.85     20.38 o
  -3   0   0       93.05       88.56      2.94 o
  -3   0   0       93.05       87.23      3.59 o
  -3   0   0        3.97        4.41      1.03 o
   3   0   0       93.05       82.27      3.26 o
   3   0   0        3.97        3.12      0.77 o
   3   0   0        3.97        4.50      0.65 o
  -4   0   0     3053.95     3311.39     91.94 o
  -4   0   0     3053.95     3323.52    109.12 o
  -4   0   0      130.26      163.02      5.46 o
   4   0   0     3053.95     3226.50     97.13 o
   4   0   0      130.26      130.49      4.87 o
  -5   0   0        7.20        8.23      1.33 o
  -5   0   0        7.20        8.59      1.82 o
  -5   0   0        0.31        1.23      1.29 o
   5   0   0        0.31        0.94      1.04 o
   5   0   0        7.20        8.11      1.58 o
  -6   0   0      132.91      134.62      4.84 o
  -6   0   0      132.91      124.97      5.85 o
  -6   0   0        5.67        5.57      1.80 o
   6   0   0      132.91      126.50      5.37 o
   6   0   0        5.67        5.54      1.56 o
  -7   0   0        1.71        1.90      2.20 o
  -7   0   0       40.01       34.59      3.68 o
   7   0   0        1.71        0.49      1.66 o
   7   0   0       40.01       31.88      3.29 o
  -8   0   0        0.15        2.06      2.42 o
  -8   0   0        3.43        2.17      2.90 o
   8   0   0        0.15       -0.17      2.00 o
   8   0   0        3.43        2.23      2.48 o
  -9   0   0        0.44        2.21      3.67 o
   9   0   0        0.44        0.01      3.13 o
   9  -1   0        0.15       -1.13      2.99 o
  -9   1   0        0.15       -2.23      3.45 o
  -9   1   0        3.54       -0.25      4.12 o
   8  -1   0        0.05       -0.26      2.50 o
   8  -1   0        0.00        0.82      2.27 o
  -8   1   0        0.00       -1.20      2.26 o
  -8   1   0        0.05       -1.06      2.78 o
   7  -1   0       57.50       59.33      3.96 o
   7  -1   0        2.45        2.20      1.66 o
  -7   1   0       57.50       54.39      4.39 o
  -7   1   0        2.45        2.14      2.10 o
   6  -1   0        0.01        0.19      1.41 o
   6  -1   0        0.20        0.49      1.70 o
  -6   1   0        0.20        0.58      1.25 o
  -6   1   0        0.20        1.14      1.87 o
  -6   1   0        0.01       -0.22      1.64 o
   5  -1   0        0.03        0.19      1.12 o
   5  -1   0        0.74        1.52      1.36 o
  -5   1   0        0.03        0.12      1.31 o
  -5   1   0        0.74        1.46      1.01 o
  -5   1   0        0.74        1.41      1.37 o
   4  -1   0        0.73        0.75      0.92 o
   4  -1   0        0.73        1.39      0.74 o
   4  -1   0       17.08       17.11      1.60 o
  -4   1   0        0.73       -0.05      0.93 o
  -4   1   0       17.08       20.67      1.35 o
  -4   1   0       17.08       16.91      1.75 o
   3  -1   0       12.54       12.70      1.02 o
   3  -1   0      293.95      297.70      9.45 o
  -3   1   0      293.95      299.99     10.72 o
  -3   1   0      293.95      306.14      8.86 o
  -3   1   0       12.54       13.03      1.28 o
  -3   1   0       12.54        8.14      1.03 o
   2  -1   0      778.26      804.27     24.23 o
  -2   1   0       33.20       39.62      1.59 o
  -2   1   0       33.20       28.16      1.41 o
  -2   1   0      778.26      811.37     27.33 o
  -2   1   0      778.26      826.85     22.93 o
   1  -1   0      485.77      496.17     14.50 o
  -1   1   0       20.72       23.49      0.88 o
  -1   1   0       20.72       15.66      0.90 o
  -1   1   0       20.72       19.57      0.83 o
  -1   1   0      485.77      494.41     13.72 o
  -1   1   0      485.77      472.48     16.34 o
   0   1   0     3272.69     3424.20     95.02 o
   0   1   0     3272.69     3315.63     99.76 o
   0   1   0     3272.69     3428.09    111.92 o
   0   1   0      139.59      213.15      7.44 o
   0   1   0      139.59      228.71      6.27 o
  -1  -1   0      334.16      347.21     11.61 o
  -1  -1   0      334.16      344.07      9.92 o
  -1  -1   0       14.25       16.30      0.94 o
   1   1   0      334.16      352.12     10.53 o
   1   1   0       14.25       19.83      0.88 o
  -2  -1   0     1042.47     1074.33     29.93 o
  -2  -1   0     1042.47     1088.94     35.35 o
  -2  -1   0       44.46       56.58      2.29 o
   2   1   0     1042.47     1022.98     31.64 o
   2   1   0       44.46       55.16      2.08 o
  -3  -1   0     1083.32     1161.86     33.60 o
  -3  -1   0     1083.32     1180.05     39.77 o
   3   1   0     1083.32     1227.93     35.66 o
  -4  -1   0      454.09      467.59     13.67 o
  -4  -1   0      454.09      465.00     16.19 o
  -4  -1   0       19.37       19.56      1.91 o
   4   1   0      454.09      457.89     14.65 o
   4   1   0       19.37       19.38      1.55 o
  -5  -1   0        1.54        2.46      1.41 o
  -5  -1   0       36.13       29.75      2.46 o
  -5  -1   0       36.13       29.62      2.00 o
   5   1   0       36.13       30.30      2.30 o
   5   1   0        1.54        2.03      1.17 o
  -6  -1   0      231.49      222.29      7.66 o
  -6  -1   0      231.49      235.49      9.25 o
  -6  -1   0        9.87        7.76      2.01 o
   6   1   0      231.49      235.68      8.56 o
   6   1   0        9.87        9.83      1.78 o
  -7  -1   0       16.21       14.84      2.92 o
  -7  -1   0        0.69        0.62      1.99 o
   7   1   0        0.69        1.60      1.72 o
   7   1   0       16.21       16.14      2.90 o
  -8  -1   0        0.66        1.05      2.55 o
   8   1   0       15.54       25.49      3.83 o
   8   1   0        0.66        0.73      2.17 o
  -9  -1   0        0.30        1.32      3.60 o
   9   1   0        0.30       -0.90      2.92 o
   9   1   0        7.05        5.91      3.69 o
   9  -2   0        0.22       -0.30      2.61 o
  -9   2   0        5.15        8.98      4.20 o
  -9   2   0        0.22        0.20      3.17 o
   8  -2   0       31.45       28.39      3.73 o
   8  -2   0        1.34        0.97      2.00 o
  -8   2   0        1.34        1.84      2.33 o
  -8   2   0       31.45       31.52      4.31 o
   7  -2   0        0.03       -0.97      1.72 o
   7  -2   0        0.61        0.90      2.00 o
  -7   2   0        0.03        0.19      1.86 o
  -7   2   0        0.61        0.75      2.23 o
   6  -2   0        1.97        2.39      1.68 o
   6  -2   0        0.08       -0.02      1.37 o
  -6   2   0        0.08       -0.24      1.45 o
  -6   2   0        1.97        2.15      1.81 o
  -6   2   0        1.97        2.49      1.31 o
   5  -2   0        8.14        6.88      1.40 o
   5  -2   0        8.14        8.11      1.29 o
   5  -2   0      206.29      193.18      6.96 o
  -5   2   0      190.92      196.80      7.98 o
  -5   2   0      190.92      199.41      6.37 o
  -5   2   0        8.14        5.02      1.51 o
   4  -2   0        5.60        5.54      1.03 o
   4  -2   0      131.32      138.79      5.12 o
  -4   2   0        5.60        5.54      1.16 o
  -4   2   0        5.60        5.05      1.09 o
  -4   2   0      131.32      154.42      4.74 o
  -4   2   0      131.32      141.59      5.94 o
   3  -2   0       41.56       35.26      1.78 o
  -3   2   0        1.77        1.36      0.76 o
  -3   2   0        1.77        1.47      0.76 o
  -3   2   0        1.77        1.34      0.74 o
  -3   2   0       41.56       36.18      2.24 o
  -3   2   0       41.56       40.52      1.64 o
   2  -2   0       60.67       56.13      2.20 o
  -2   2   0       60.67       59.49      2.64 o
  -2   2   0       60.67       60.52      2.04 o
  -2   2   0        2.59        1.93      0.74 o
  -2   2   0        2.59        2.49      0.60 o
  -2   2   0        2.59        2.24      0.57 o
   1  -2   0       89.44       86.69      2.87 o
  -1   2   0     2096.84     2196.33     70.71 o
  -1   2   0     2096.84     2112.44     63.22 o
  -1   2   0     2096.84     2104.78     59.65 o
  -1   2   0       89.44       90.49      2.79 o
   0  -2   0        2.52        2.69      0.48 o
   0  -2   0       59.19       66.79      2.18 o
   0   2   0        2.52        3.36      0.58 o
   0   2   0        2.52        4.35      0.49 o
   0   2   0       59.19       65.52      2.34 o
   0   2   0       59.19       67.53      2.37 o
  -1  -2   0       55.56       67.77      2.27 o
  -1  -2   0       55.56       65.14      2.27 o
  -1  -2   0        2.37        3.35      0.71 o
   1   2   0       55.56       63.34      2.45 o
   1   2   0        2.37        3.79      0.60 o
   1   2   0        2.37        2.55      0.50 o
  -2  -2   0      439.60      430.76     14.38 o
  -2  -2   0      439.60      430.08     12.41 o
  -2  -2   0       18.75       22.61      1.52 o
   2   2   0      439.60      419.41     13.17 o
   2   2   0       18.75       21.94      1.27 o
  -3  -2   0        1.10        2.22      0.98 o
  -3  -2   0       25.81       24.78      1.45 o
   3   2   0        1.10        1.67      0.83 o
   3   2   0       25.81       20.61      1.62 o
  -4  -2   0      155.61      153.58      4.98 o
  -4  -2   0      155.61      144.50      5.71 o
  -4  -2   0        6.64        7.03      1.52 o
   4   2   0      155.61      138.23      5.41 o
   4   2   0        6.64        7.18      1.26 o
  -5  -2   0      238.63      243.54      9.38 o
  -5  -2   0      238.63      248.14      8.09 o
  -5  -2   0       10.18        7.82      1.69 o
   5   2   0       10.18        9.65      1.58 o
   5   2   0      238.63      258.57      8.88 o
  -6  -2   0        4.79        6.17      1.57 o
   6   2   0        0.20       -0.43      1.40 o
   6   2   0        4.79        3.72      1.84 o
  -7  -2   0        0.85        0.38      2.42 o
   7   2   0       19.91       23.10      3.09 o
   7   2   0        0.85        0.19      1.81 o
  -8  -2   0        0.82       -2.72      2.91 o
   8   2   0        0.82       -1.62      2.29 o
   8   2   0       19.31       20.80      3.87 o
   9   2   0        8.11        5.96      4.49 o
   9  -3   0        0.15       -1.09      2.84 o
  -9   3   0        0.15        0.50      3.12 o
  -9   3   0        3.50        3.44      4.23 o
   8  -3   0        2.01        1.08      1.95 o
  -8   3   0       47.14       47.24      4.91 o
  -8   3   0        2.01        0.09      2.28 o
   7  -3   0        1.57        1.72      2.17 o
   7  -3   0        0.07       -0.30      1.74 o
  -7   3   0        1.57        1.56      2.59 o
  -7   3   0        0.07       -0.71      2.02 o
   6  -3   0      100.07       99.01      4.45 o
   6  -3   0        4.27        4.68      1.48 o
  -6   3   0      100.07       98.59      5.16 o
  -6   3   0        4.27        3.58      1.66 o
   5  -3   0      204.51      219.16      7.54 o
   5  -3   0        8.72        8.61      1.47 o
  -5   3   0        8.72        6.58      1.52 o
  -5   3   0        8.72        7.24      1.45 o
  -5   3   0      204.51      218.65      6.88 o
  -5   3   0      204.51      215.73      8.70 o
   4  -3   0       71.39       69.16      3.06 o
  -4   3   0       71.39       73.49      2.76 o
  -4   3   0       71.39       77.95      3.72 o
  -4   3   0        3.05        2.58      1.03 o
  -4   3   0        3.05        1.67      0.98 o
  -4   3   0        3.05        3.54      1.16 o
   3  -3   0        9.84        8.23      1.08 o
  -3   3   0        0.42       -0.09      0.76 o
  -3   3   0        0.42        0.32      0.74 o
  -3   3   0        0.42        0.20      0.91 o
  -3   3   0        9.84        8.96      0.96 o
  -3   3   0        9.84       10.88      1.41 o
  -2   3   0       19.50       26.78      1.63 o
  -2   3   0       19.50       24.50      1.25 o
  -2   3   0        0.83        1.55      0.89 o
  -2   3   0        0.83        0.88      0.61 o
  -2   3   0        0.83        0.44      0.57 o
   1  -3   0      114.95      104.01      3.63 o
  -1   3   0      114.95      119.97      3.56 o
  -1   3   0     2694.93     2698.91     88.32 o
  -1   3   0     2694.93     2705.70     74.61 o
  -1   3   0     2694.93     2609.58     78.70 o
   0  -3   0       23.95       24.80      1.30 o
   0  -3   0      561.57      587.19     16.90 o
   0   3   0       23.95       34.86      1.32 o
   0   3   0       23.95       31.04      1.59 o
   0   3   0      561.57      583.23     17.88 o
   0   3   0      561.57      604.96     19.71 o
  -1  -3   0       14.87       17.21      1.31 o
  -1  -3   0      348.53      345.04     10.13 o
   1   3   0       14.87       19.22      1.10 o
   1   3   0       14.87       19.82      1.25 o
   1   3   0      348.53      342.69     10.75 o
  -2  -3   0        4.84        4.78      0.63 o
  -2  -3   0        4.84        5.09      0.90 o
  -2  -3   0        0.21       -0.20      0.78 o
   2   3   0        4.84        4.13      1.00 o
   2   3   0        0.21        0.06      0.73 o
   2   3   0        0.21        0.31      0.58 o
  -3  -3   0       15.66       20.87      1.39 o
  -3  -3   0       15.66       17.37      1.41 o
  -3  -3   0        0.67        0.87      1.11 o
   3   3   0        0.67        0.96      0.86 o
   3   3   0        0.67        0.81      0.53 o
   3   3   0       15.66       19.48      1.70 o
  -4  -3   0        0.04       -0.12      1.14 o
  -4  -3   0        0.95       -0.06      1.09 o
  -4  -3   0        0.95        0.26      1.08 o
   4   3   0        0.04        0.34      1.03 o
   4   3   0        0.95        0.89      1.26 o
  -5  -3   0        0.59        0.73      1.48 o
  -5  -3   0       13.88       12.60      1.70 o
   5   3   0       13.88       14.24      2.14 o
   5   3   0        0.59        0.24      1.28 o
  -6  -3   0      115.39      106.70      4.69 o
  -6  -3   0        4.92        2.94      1.95 o
   6   3   0        4.92        3.97      1.71 o
   6   3   0      115.39      107.57      5.17 o
  -7  -3   0       29.43       29.13      3.23 o
  -7  -3   0        1.26        1.91      2.39 o
   7   3   0       29.43       26.76      3.61 o
   7   3   0        1.26        2.25      1.99 o
  -8  -3   0        0.66        2.18      3.00 o
   8   3   0        0.66        1.56      2.82 o
   8   3   0       15.45       22.44      4.15 o
   9   3   0        0.15        0.90      4.67 o
   9  -4   0        0.93        0.77      2.57 o
  -9   4   0        0.93        2.02      3.28 o
  -9   4   0       21.69       27.37      5.31 o
   8  -4   0        9.84       10.16      2.41 o
  -8   4   0        9.84        3.96      2.62 o
  -8   4   0      230.78      280.72     12.27 o
   7  -4   0        1.14        1.33      1.66 o
   7  -4   0       26.81       25.73      2.98 o
  -7   4   0       26.81       27.93      3.50 o
  -7   4   0        1.14       -0.75      1.93 o
   6  -4   0       22.57       23.54      2.48 o
   6  -4   0        0.96        1.33      1.61 o
  -6   4   0       22.57       23.91      2.88 o
  -6   4   0        0.96        0.50      1.45 o
  -6   4   0        0.96        0.62      1.44 o
   5  -4   0       23.48       23.03      2.09 o
  -5   4   0        1.00        0.96      1.31 o
  -5   4   0        1.00        1.15      1.35 o
  -5   4   0        1.00        0.35      1.07 o
  -5   4   0       23.48       21.06      2.44 o
  -5   4   0       23.48       24.19      1.81 o
   4  -4   0     1616.72     1687.94     50.78 o
  -4   4   0     1616.72     1724.13     48.03 o
  -4   4   0     1616.72     1701.97     57.39 o
  -4   4   0       68.96       71.27      2.96 o
  -4   4   0       68.96       55.00      2.71 o
   3  -4   0      581.38      608.18     19.11 o
  -3   4   0      581.38      631.86     18.08 o
  -3   4   0      581.38      646.27     21.75 o
  -3   4   0       24.80       24.53      1.63 o
  -3   4   0       24.80       27.03      1.66 o
  -3   4   0       24.80       31.34      2.02 o
   2  -4   0        6.21        5.37      0.83 o
  -2   4   0        6.21       10.10      1.43 o
  -2   4   0        6.21        6.89      0.94 o
  -2   4   0      145.55      144.20      4.59 o
  -2   4   0      145.55      140.63      5.48 o
  -2   4   0      145.55      143.99      4.92 o
   1  -4   0       46.11       41.91      1.83 o
  -1   4   0       46.11       47.44      1.85 o
  -1   4   0     1080.97     1156.07     32.76 o
  -1   4   0     1080.97     1180.92     38.63 o
  -1   4   0     1080.97     1135.62     34.53 o
   0  -4   0       32.20       31.89      1.77 o
   0  -4   0      754.95      766.23     22.33 o
   0  -4   0      754.95      806.02     26.04 o
   0   4   0       32.20       45.13      2.20 o
   0   4   0       32.20       45.63      1.77 o
   0   4   0      754.95      774.11     23.63 o
  -1  -4   0       75.15       90.58      3.30 o
  -1  -4   0        1.23        1.49      0.77 o
   1   4   0       75.15       87.68      3.65 o
   1   4   0        1.23        1.25      0.81 o
   1   4   0        1.23        1.49      0.66 o
  -2  -4   0      117.11      116.22      4.13 o
  -2  -4   0      117.11      118.81      4.00 o
  -2  -4   0        5.00        5.16      1.18 o
   2   4   0        5.00        6.50      1.12 o
   2   4   0        5.00        7.04      1.03 o
   2   4   0      117.11      116.21      4.47 o
  -3  -4   0      162.30      165.71      5.70 o
  -3  -4   0      162.30      173.82      6.03 o
  -3  -4   0        6.92        7.71      1.60 o
   3   4   0      162.30      166.71      6.25 o
   3   4   0        6.92        9.48      1.34 o
   3   4   0        6.92        7.99      1.08 o
  -4  -4   0      333.90      347.90     10.64 o
  -4  -4   0       14.24       18.85      2.06 o
   4   4   0      333.90      327.72     11.33 o
   4   4   0       14.24       16.62      1.92 o
  -5  -4   0       30.77       31.41      2.78 o
  -5  -4   0      721.49      710.02     20.95 o
   5   4   0      721.49      696.21     22.31 o
   5   4   0       30.77       34.84      2.58 o
  -6  -4   0        1.45        2.16      2.24 o
  -6  -4   0       33.89       29.06      3.07 o
   6   4   0       33.89       33.85      3.18 o
   6   4   0        1.45        1.31      1.76 o
  -7  -4   0        1.64        1.67      2.54 o
  -7  -4   0       38.48       40.53      3.82 o
   7   4   0        1.64        3.41      2.15 o
   7   4   0       38.48       40.79      3.93 o
  -8  -4   0        0.03        1.31      3.28 o
   8   4   0        0.03       -0.10      2.58 o
   8   4   0        0.72        2.42      3.39 o
   9  -5   0        0.22       -0.92      2.98 o
  -9   5   0        5.13        9.96      4.86 o
   8  -5   0        0.10        0.29      1.96 o
  -8   5   0        2.46        3.51      3.10 o
  -8   5   0        0.10        1.22      2.65 o
   7  -5   0        1.45        1.53      1.82 o
  -7   5   0        1.45        0.75      2.11 o
  -7   5   0       34.00       37.47      3.91 o
   6  -5   0        1.56        0.65      1.72 o
   6  -5   0       36.61       44.15      3.03 o
  -6   5   0       36.61       41.31      3.92 o
  -6   5   0        1.56        0.61      1.61 o
  -6   5   0        1.56        1.81      1.48 o
   5  -5   0       35.03       27.46      2.24 o
  -5   5   0       35.03       29.32      2.80 o
  -5   5   0       35.03       36.78      2.19 o
  -5   5   0        1.49        1.09      1.29 o
  -5   5   0        1.49        1.40      1.56 o
  -5   5   0        1.49        1.81      1.32 o
   4  -5   0      262.23      311.81     10.08 o
  -4   5   0      262.23      307.91      9.40 o
  -4   5   0      262.23      304.90     11.53 o
  -4   5   0       11.18       12.23      1.50 o
  -4   5   0       11.18       10.30      1.48 o
  -4   5   0       11.18       15.46      2.09 o
   3  -5   0       18.59       13.39      1.45 o
   3  -5   0        0.79        0.41      0.84 o
  -3   5   0        0.79        0.21      0.93 o
  -3   5   0        0.79        0.59      1.11 o
  -3   5   0       18.59       18.13      1.31 o
  -3   5   0       18.59       16.39      1.91 o
   2  -5   0       35.00       30.70      1.67 o
  -2   5   0       35.00       31.23      1.61 o
  -2   5   0      820.56      954.44     28.46 o
  -2   5   0      820.56      930.68     26.91 o
  -2   5   0      820.56      941.69     31.87 o
   1  -5   0        1.58        1.53      0.77 o
  -1   5   0        1.58        2.43      1.18 o
  -1   5   0        1.58        1.85      0.82 o
  -1   5   0       37.06       40.64      2.16 o
  -1   5   0       37.06       40.84      2.07 o
  -1   5   0       37.06       40.30      2.05 o
   0  -5   0       85.68      100.23      3.60 o
   0  -5   0       85.68       93.86      3.48 o
   0  -5   0        3.65        4.92      1.04 o
   0   5   0        3.65        5.03      0.93 o
   0   5   0        3.65        4.85      1.14 o
   0   5   0       85.68       95.11      3.78 o
  -1  -5   0        0.20        0.37      0.96 o
  -1  -5   0        4.60        2.20      0.90 o
   1   5   0        4.60        2.82      1.09 o
   1   5   0        0.20        0.22      0.95 o
   1   5   0        0.20        0.23      0.76 o
  -2  -5   0       27.17       23.41      1.71 o
  -2  -5   0        1.16        0.45      1.03 o
   2   5   0        1.16        1.04      0.99 o
   2   5   0        1.16        0.58      0.89 o
   2   5   0       27.17       20.95      1.88 o
  -3  -5   0        0.26        0.08      1.27 o
  -3  -5   0        6.03        2.65      1.18 o
   3   5   0        6.03        2.63      1.36 o
   3   5   0        0.26       -0.02      1.06 o
  -4  -5   0        0.19        1.19      1.66 o
  -4  -5   0        4.45        4.12      1.42 o
   4   5   0        4.45        3.83      1.68 o
   4   5   0        0.19       -0.52      1.53 o
  -5  -5   0        0.63        0.70      1.98 o
  -5  -5   0       14.88       17.54      2.25 o
   5   5   0        0.63        0.42      1.59 o
   5   5   0       14.88       17.03      2.81 o
  -6  -5   0        2.85        4.07      2.31 o
  -6  -5   0       66.80       53.14      3.85 o
   6   5   0        2.85        2.63      2.15 o
   6   5   0       66.80       64.37      4.28 o
  -7  -5   0        7.89        7.36      2.85 o
  -7  -5   0        0.34        1.08      2.76 o
   7   5   0        7.89        8.96      3.23 o
   7   5   0        0.34        3.30      2.49 o
   8   5   0       12.59       18.16      4.85 o
   9  -6   0        0.04       -0.33      3.11 o
  -9   6   0        0.93        0.03      4.10 o
   8  -6   0        0.05        0.58      2.49 o
  -8   6   0        1.19       -0.89      3.12 o
  -7   6   0        0.13       -1.03      2.18 o
  -7   6   0        3.06        2.93      2.95 o
   6  -6   0        0.66       -0.76      1.83 o
   6  -6   0       15.58       18.58      2.47 o
  -6   6   0       15.58       14.50      2.88 o
  -6   6   0        0.66        1.18      1.73 o
  -6   6   0        0.66        1.08      1.63 o
   5  -6   0       88.83       90.70      3.98 o
  -5   6   0        3.79        2.03      1.45 o
  -5   6   0        3.79        4.23      1.71 o
  -5   6   0        3.79        2.91      1.57 o
  -5   6   0       88.83       85.32      3.59 o
  -5   6   0       88.83       87.94      5.00 o
   4  -6   0        2.05        1.05      1.11 o
   4  -6   0       48.08       48.76      2.68 o
  -4   6   0        2.05        2.05      1.21 o
  -4   6   0        2.05        2.08      1.48 o
  -4   6   0       48.35       51.13      2.99 o
  -4   6   0       48.08       45.66      3.17 o
   3  -6   0        2.94        2.42      1.02 o
  -3   6   0       68.93       58.41      2.94 o
  -3   6   0       68.93       58.65      3.37 o
  -3   6   0       68.93       60.34      2.73 o
  -3   6   0        2.94        3.35      1.46 o
  -3   6   0        2.94        3.12      1.12 o
   2  -6   0        2.50        1.63      1.01 o
  -2   6   0        2.50        3.47      1.47 o
  -2   6   0        2.50        1.97      0.95 o
  -2   6   0       58.58       55.52      2.55 o
  -2   6   0       58.58       56.29      2.94 o
  -2   6   0       58.58       60.38      2.85 o
   1  -6   0      253.30      244.56      8.00 o
   1  -6   0       10.80        6.81      1.16 o
  -1   6   0       10.80       13.61      1.73 o
  -1   6   0       10.80        8.20      1.20 o
  -1   6   0      253.30      261.25      9.19 o
  -1   6   0      253.30      265.84      8.63 o
   0  -6   0      345.55      352.83     11.57 o
   0  -6   0      345.55      332.23     10.32 o
   0  -6   0       14.74       13.19      1.41 o
   0   6   0       14.74       18.46      2.00 o
   0   6   0       14.74       15.85      1.43 o
   0   6   0      345.55      324.21     10.99 o
  -1  -6   0       14.80       14.02      1.75 o
  -1  -6   0      347.01      340.76     10.74 o
   1   6   0       14.80       20.82      1.55 o
   1   6   0       14.80       19.63      1.94 o
   1   6   0      347.01      357.92     11.48 o
  -2  -6   0       30.99       26.80      1.97 o
  -2  -6   0        1.32        0.80      1.22 o
   2   6   0        1.32        0.82      1.15 o
   2   6   0        1.32        1.86      1.11 o
   2   6   0       30.99       28.20      2.44 o
  -3  -6   0       10.63       12.20      2.00 o
  -3  -6   0      249.11      255.13      8.37 o
   3   6   0       10.63       14.60      1.87 o
   3   6   0      249.11      246.98      8.96 o
  -4  -6   0        2.92        4.03      1.84 o
  -4  -6   0       68.51       62.01      3.31 o
   4   6   0        2.92        3.52      1.77 o
   4   6   0       68.51       60.86      3.73 o
  -5  -6   0      112.60      109.32      5.12 o
  -5  -6   0        4.80        4.76      2.18 o
   5   6   0        4.80        7.13      2.04 o
   5   6   0      112.60      114.37      5.52 o
  -6  -6   0       17.01       21.95      3.09 o
  -6  -6   0        0.73        1.85      2.76 o
   6   6   0        0.73        0.90      2.12 o
   6   6   0       17.01       16.82      3.15 o
  -7  -6   0        2.63        8.57      3.20 o
  -7  -6   0        0.11       -0.66      3.45 o
   7   6   0        2.63        4.06      3.52 o
   7   6   0        0.11        0.06      2.75 o
   8  -7   0        0.53        0.25      2.56 o
  -8   7   0       12.45       16.03      4.19 o
   7  -7   0        8.20        6.95      3.38 o
  -7   7   0      192.28      180.20      8.83 o
  -7   7   0        8.20        3.78      2.20 o
   6  -7   0        3.73        2.88      2.13 o
   6  -7   0        0.16       -0.19      2.21 o
  -6   7   0        3.73        5.42      2.47 o
  -6   7   0        0.16       -0.74      1.88 o
   5  -7   0        0.66        1.00      1.73 o
   5  -7   0       15.53       19.16      2.27 o
  -5   7   0       15.53       17.35      2.39 o
  -5   7   0       15.53       22.25      3.13 o
  -5   7   0        0.66        0.46      2.01 o
  -5   7   0        0.66        0.12      1.55 o
   4  -7   0       36.86       32.74      2.49 o
   4  -7   0        1.57        0.01      1.29 o
  -4   7   0        1.57        0.24      1.62 o
  -4   7   0        1.57        1.61      1.24 o
  -4   7   0       36.86       38.40      2.98 o
  -4   7   0       36.86       39.35      2.49 o
   3  -7   0        0.72        0.43      1.06 o
  -3   7   0        0.72        0.48      1.51 o
  -3   7   0        0.72        0.16      1.12 o
  -3   7   0       16.81       15.35      2.17 o
  -3   7   0       16.81       16.81      1.87 o
  -3   7   0       16.81       15.80      1.96 o
   2  -7   0        0.00        0.00      1.14 o
  -2   7   0        0.05       -0.23      1.16 o
  -2   7   0        0.05       -1.03      1.03 o
  -2   7   0        0.05        0.96      1.25 o
  -2   7   0        0.00        0.83      1.55 o
  -2   7   0        0.00       -0.57      0.98 o
   1  -7   0      118.60      114.33      4.32 o
   1  -7   0      118.60      118.81      4.65 o
  -1   7   0        5.06        5.27      1.62 o
  -1   7   0      118.60      115.29      4.69 o
   0  -7   0        3.03        2.23      1.29 o
   0  -7   0       70.92       53.26      2.73 o
   0   7   0        3.03        2.02      1.09 o
   0   7   0        3.03        3.28      1.61 o
   0   7   0       70.92       64.85      3.17 o
  -1  -7   0        6.36        6.66      1.66 o
  -1  -7   0      149.13      149.81      5.35 o
   1   7   0        6.36        6.22      1.68 o
   1   7   0        6.36        7.53      1.42 o
   1   7   0      149.13      144.15      5.79 o
  -2  -7   0       10.78       13.71      1.95 o
  -2  -7   0        0.46        1.75      1.61 o
   2   7   0        0.46        1.39      1.54 o
   2   7   0        0.46        1.81      1.36 o
   2   7   0       10.78       10.56      1.97 o
  -3  -7   0       82.14       77.72      3.78 o
  -3  -7   0        3.50        5.47      1.89 o
   3   7   0       82.14       67.31      3.96 o
   3   7   0        3.50        3.13      1.62 o
  -4  -7   0        8.09        8.35      2.22 o
  -4  -7   0      189.74      181.33      6.68 o
   4   7   0      189.74      170.92      7.21 o
   4   7   0        8.09        9.46      2.04 o
  -5  -7   0        1.65        3.38      2.02 o
  -5  -7   0        0.07       -0.40      2.36 o
   5   7   0        1.65        0.05      2.44 o
   5   7   0        0.07       -0.51      1.90 o
  -6  -7   0        0.03        0.80      3.07 o
  -6  -7   0        0.64        1.54      2.74 o
   6   7   0        0.03       -0.23      2.42 o
   6   7   0        0.64       -1.29      2.65 o
  -7  -7   0       42.56       47.81      4.81 o
   7   7   0        1.82        1.50      3.08 o
   7   7   0       42.56       49.01      5.94 o
  -8   8   0        7.46        4.11      3.84 o
   7  -8   0        1.82        1.51      2.93 o
  -7   8   0       42.74       40.22      4.73 o
  -7   8   0        1.82        1.11      2.53 o
   6  -8   0        7.63        7.77      2.61 o
  -6   8   0      178.95      179.31      8.50 o
  -6   8   0        7.63        8.20      2.40 o
   5  -8   0       15.52       20.35      2.47 o
  -5   8   0        0.66        0.73      1.78 o
  -5   8   0        0.66       -0.42      1.95 o
  -5   8   0       15.52       19.09      3.02 o
   4  -8   0        7.89        8.32      1.87 o
  -4   8   0        0.34        0.45      2.00 o
  -4   8   0        0.34        0.48      1.51 o
  -4   8   0        7.89        5.86      1.74 o
  -4   8   0        7.89        7.07      2.32 o
   3  -8   0        0.01       -0.20      1.25 o
  -3   8   0        0.35       -0.16      1.41 o
  -3   8   0        0.35        0.21      1.65 o
  -3   8   0        0.35        0.53      1.43 o
  -3   8   0        0.01       -0.51      1.34 o
  -3   8   0        0.01       -0.59      1.90 o
   2  -8   0       82.03       82.13      3.54 o
   2  -8   0        3.50        2.53      1.35 o
  -2   8   0        3.50        2.45      1.31 o
  -2   8   0        3.50        4.70      1.88 o
  -2   8   0       82.03       81.08      4.08 o
  -2   8   0       82.03       87.80      4.10 o
   1  -8   0        0.62       -0.28      1.33 o
   1  -8   0       14.61       15.81      1.96 o
  -1   8   0        0.62        0.43      1.26 o
  -1   8   0        0.62        1.14      1.77 o
  -1   8   0       14.61       17.51      2.28 o
   0  -8   0        2.73        2.03      1.36 o
   0  -8   0       63.90       52.68      2.97 o
   0   8   0        2.73        1.37      1.31 o
   0   8   0        2.73        2.60      1.62 o
   0   8   0       63.90       60.28      3.46 o
  -1  -8   0       11.20       14.20      2.20 o
  -1  -8   0      262.57      257.43      8.64 o
   1   8   0      262.57      262.17      9.33 o
   1   8   0       11.20       12.71      1.85 o
   1   8   0       11.20       17.23      2.46 o
  -2  -8   0        0.15        0.72      1.45 o
   2   8   0        0.35        1.53      3.44 o
  -3  -8   0      114.66      114.55      5.01 o
  -3  -8   0        4.89        4.52      2.33 o
   3   8   0      114.66      104.91      5.28 o
   3   8   0        4.89        8.53      1.98 o
  -4  -8   0        0.99       -0.22      1.74 o
  -4  -8   0        0.04       -0.01      2.06 o
   4   8   0        0.04        0.65      2.13 o
   4   8   0        0.99        1.01      2.36 o
  -5  -8   0        5.67        8.41      3.15 o
  -5  -8   0      132.89      126.61      6.22 o
   5   8   0        5.67        4.41      2.48 o
   5   8   0      132.89      142.20      6.81 o
  -6  -8   0        0.86        2.67      3.20 o
  -6  -8   0        0.04       -1.28      3.23 o
   6   8   0        0.86        3.05      3.70 o
   6   8   0        0.04       -0.30      2.79 o
  -8   9   0      125.01      125.99      8.12 o
   7  -9   0        6.00        8.19      3.51 o
  -7   9   0      140.70      156.94      8.65 o
   6  -9   0        1.45        2.64      2.95 o
  -6   9   0       33.89       33.40      4.05 o
   5  -9   0      262.68      252.51      9.75 o
  -5   9   0       11.20       10.34      3.01 o
  -5   9   0      262.68      260.08     10.83 o
  -4   9   0        0.01        0.59      1.72 o
  -4   9   0        0.01        0.10      2.04 o
  -4   9   0        0.34       -0.79      1.66 o
  -4   9   0        0.34        0.81      1.95 o
  -4   9   0        0.34       -0.09      1.78 o
  -3   9   0       12.53       13.86      1.97 o
  -3   9   0       12.53       13.21      2.80 o
  -3   9   0      293.70      286.80     10.27 o
  -3   9   0      293.70      292.95     11.15 o
   2  -9   0        0.66       -0.10      1.47 o
  -2   9   0        0.66        0.38      1.68 o
  -2   9   0        0.03        0.36      1.90 o
  -2   9   0        0.03       -0.56      1.37 o
   1  -9   0        3.78        4.00      1.81 o
   1  -9   0       88.60       95.64      4.22 o
  -1   9   0        3.78        2.74      2.00 o
  -1   9   0        3.78        3.51      1.53 o
  -1   9   0       88.60       90.33      4.48 o
   0  -9   0        0.04       -0.09      1.67 o
   0  -9   0        0.96        0.83      1.42 o
   0   9   0        0.04        0.45      1.47 o
   0   9   0        0.04        0.39      1.84 o
   0   9   0        0.96        0.32      1.67 o
  -1  -9   0        3.35        2.99      1.95 o
  -1  -9   0       78.46       65.67      3.59 o
   1   9   0        3.35        3.90      2.15 o
   1   9   0        3.35        4.03      1.82 o
   1   9   0       78.46       73.80      4.33 o
  -2  -9   0      122.87      123.97      5.31 o
  -2  -9   0        5.24        6.30      2.42 o
   2   9   0      122.87      107.30      5.70 o
   2   9   0        5.24        6.31      2.07 o
  -3  -9   0       27.86       30.73      3.37 o
  -3  -9   0      653.19      673.60     20.23 o
   3   9   0       27.86       45.99      3.59 o
   3   9   0      653.19      637.51     21.43 o
  -4  -9   0        0.07       -1.06      2.02 o
  -4  -9   0        0.00       -0.05      2.36 o
   4   9   0        0.00       -0.17      2.22 o
   4   9   0        0.07       -0.07      2.50 o
  -5  -9   0      630.56      626.36     19.71 o
   5   9   0      630.56      610.11     21.03 o
   6   9   0        1.32        0.72      3.61 o
   7 -10   0        1.34        1.01      3.87 o
  -7  10   0       31.46       31.59      5.28 o
   6 -10   0        1.64        3.25      3.34 o
  -6  10   0       38.38       41.87      5.04 o
  -5  10   0        0.46        1.13      2.92 o
  -5  10   0       10.78        9.74      2.90 o
  -4  10   0        0.10       -0.63      2.41 o
  -4  10   0        0.10       -0.58      1.93 o
  -4  10   0        0.00       -0.44      2.63 o
   3 -10   0        6.84        7.99      3.38 o
  -3  10   0        6.84        8.73      4.21 o
  -3  10   0        0.11        1.81      2.26 o
   2 -10   0       68.16       68.36      3.81 o
  -2  10   0        2.91        5.79      2.34 o
  -2  10   0       68.16       71.66      4.31 o
   1 -10   0       12.72       15.31      2.22 o
  -1  10   0        0.54        1.56      2.31 o
  -1  10   0       12.72       16.71      2.77 o
   0 -10   0        4.94        7.65      2.33 o
   0 -10   0      115.81       98.33      4.65 o
   0  10   0        4.94        4.62      1.91 o
   0  10   0        4.94        6.08      2.29 o
   0  10   0      115.81      107.78      5.43 o
  -1 -10   0       14.24       12.66      2.31 o
  -1 -10   0        0.61        2.89      2.30 o
   1  10   0        0.61       -0.88      1.91 o
   1  10   0        0.61        2.41      2.52 o
   1  10   0       14.24       10.84      2.49 o
  -2 -10   0      174.36      167.74      6.79 o
  -2 -10   0        7.44        9.70      2.86 o
   2  10   0        7.44        7.52      2.48 o
   2  10   0      174.36      168.24      7.54 o
  -3 -10   0       41.04       33.47      3.41 o
  -3 -10   0        1.75        3.90      2.66 o
   3  10   0       41.04       32.85      3.98 o
   3  10   0        1.75        1.50      2.22 o
  -4 -10   0       32.60       29.60      3.67 o
  -4 -10   0        1.39        0.61      3.28 o
   4  10   0        1.39        1.51      2.97 o
   4  10   0       32.60       35.49      4.66 o
  -5 -10   0        0.00       -0.52      4.01 o
   5  10   0        0.00       -0.21      3.05 o
   7 -11   0        1.68        1.67      4.67 o
  -7  11   0       39.31       38.10      5.63 o
   6 -11   0        0.03        1.45      3.92 o
  -6  11   0        0.76       -0.07      3.66 o
  -5  11   0        0.34        0.13      3.00 o
  -4  11   0       10.75       12.59      3.02 o
  -4  11   0        0.46        0.27      3.24 o
   3 -11   0      171.41      179.40      6.93 o
  -3  11   0      171.41      185.57      7.88 o
  -3  11   0        7.31       11.74      3.44 o
   2 -11   0      174.13      184.66      7.04 o
  -2  11   0        7.43        5.42      2.73 o
  -2  11   0      174.13      186.08      7.88 o
   1 -11   0       26.99       29.63      3.22 o
  -1  11   0        1.15        1.30      2.52 o
  -1  11   0       26.99       30.78      3.43 o
   0 -11   0        8.20       11.82      2.45 o
   0  11   0        8.20       10.47      3.01 o
   0  11   0        0.35       -0.07      2.61 o
  -1 -11   0        4.31        4.93      2.48 o
   1  11   0        4.31        8.14      2.73 o
  -2 -11   0       19.82       18.53      3.09 o
  -2 -11   0        0.85        1.64      2.70 o
   2  11   0       19.82       18.22      3.43 o
  -3 -11   0        1.18       -0.28      3.47 o
  -3 -11   0       27.57       28.90      3.73 o
   3  11   0       27.57       24.59      4.07 o
  -4 -11   0        0.22        0.22      4.10 o
  -4  12   0        1.25        1.00      3.34 o
   3 -12   0       28.77       36.01      3.40 o
  -3  12   0        1.23        0.63      3.52 o
  -3  12   0       28.77       39.00      4.10 o
   2 -12   0        5.12        6.80      2.41 o
  -2  12   0        5.12        7.07      2.74 o
  -2  12   0        0.22        1.36      3.34 o
   1 -12   0        2.75        3.82      2.39 o
  -1  12   0        2.75        1.61      3.10 o
  -1  12   0        0.12        1.17      3.23 o
   0 -12   0       10.41       11.68      3.03 o
   0  12   0       10.41        6.29      3.05 o
   0  12   0        0.44        0.66      2.89 o
  -1 -12   0       38.11       38.42      4.39 o
   1  12   0       38.11       44.17      5.05 o
  -2 -12   0       12.53       13.45      3.44 o
   2  12   0       12.53       13.55      3.68 o
   3 -13   0        0.29        1.99      3.79 o
   3 -13   0        6.78       14.97      3.46 o
   2 -13   0        2.73        1.16      5.05 o
  -2  13   0        2.73        4.43      6.06 o
   1 -13   0      125.41      157.25      7.10 o
   1 -13   0        5.35       12.06      4.11 o
  -1  13   0      125.41      150.38      8.03 o
   0 -13   0        0.05       -0.50      2.90 o
   0 -13   0        0.00        2.39      4.06 o
   0  13   0        0.05       -0.47      3.24 o
   2 -14   1        0.00        0.79      3.37 o
   0  13  -1       12.07        6.70      3.63 o
   0 -13   1       12.07       13.31      3.51 o
   0 -13   1        0.51        2.17      4.06 o
  -1  13  -1       11.93       12.87      3.62 o
   1 -13   1       11.93       17.42      3.56 o
   1 -13   1        0.51        2.40      4.08 o
  -2  13  -1       18.92       13.00      3.69 o
   2 -13   1       18.92       19.24      3.65 o
   2 -13   1        0.81        1.22      4.06 o
  -3  13  -1        3.86        5.00      3.68 o
   3 -13   1        0.16        2.46      3.71 o
   2  12  -1       23.74       19.95      4.29 o
  -2 -12   1       23.74       22.70      3.60 o
   1  12  -1       29.95       27.96      4.16 o
  -1 -12   1       29.95       31.48      3.70 o
   0  12  -1        4.94        8.50      3.39 o
   0 -12   1        0.21        2.29      2.97 o
   0 -12   1        4.94        7.26      2.58 o
  -1  12  -1       13.15       13.42      3.40 o
   1 -12   1       13.15       17.19      3.07 o
   1 -12   1        0.56        2.93      3.32 o
  -2  12  -1       24.63       26.53      3.96 o
   2 -12   1        1.05        0.52      3.20 o
   2 -12   1       24.63       26.22      3.34 o
  -3  12  -1        1.27        0.49      2.56 o
   3 -12   1        1.27        2.63      2.57 o
  -4  12  -1      121.37      115.61      6.63 o
   4 -12   1        5.18        4.71      3.42 o
   5 -12   1        0.02        0.19      3.72 o
   4  11  -1        0.13       -0.26      3.55 o
  -4 -11   1        0.13       -0.52      4.31 o
   3  11  -1        0.03        1.08      3.02 o
   3  11  -1        0.71        1.83      3.05 o
  -3 -11   1        0.71        1.97      2.83 o
   2  11  -1        5.63        5.31      2.82 o
   2  11  -1        0.24        0.72      2.61 o
  -2 -11   1        5.63        5.00      2.73 o
   1  11  -1        6.47       12.36      3.08 o
   1  11  -1        0.28       -0.46      1.99 o
  -1 -11   1        0.28        3.44      4.31 o
  -1 -11   1        6.47        6.11      2.34 o
   0  11  -1        1.14        3.11      2.24 o
   0  11  -1       26.80       27.47      3.71 o
   0 -11   1        1.14        2.15      2.68 o
   0 -11   1       26.80       25.78      2.88 o
  -1  11  -1        2.42        1.94      2.33 o
   1 -11   1        0.10       -0.63      2.66 o
   1 -11   1        2.42        3.39      2.00 o
  -2  11  -1      116.91      104.64      5.54 o
   2 -11   1      116.91      109.05      4.87 o
   2 -11   1        4.99        7.76      2.88 o
  -3  11  -1       76.36       71.62      4.78 o
   3 -11   1        3.26        4.67      3.03 o
   3 -11   1       76.36       66.28      4.02 o
  -4  11  -1       13.38       12.64      3.13 o
   4 -11   1        0.57       -1.05      2.64 o
   5 -11   1        0.31        0.79      3.09 o
  -6  11  -1        6.13        7.31      3.97 o
   6 -11   1        0.26       -2.17      3.81 o
  -7  11  -1       74.48       89.91      7.60 o
   7 -11   1        3.18        3.36      4.44 o
   5  10  -1        8.76       11.87      3.55 o
  -5 -10   1        8.76        7.82      3.74 o
   4  10  -1       32.61       35.84      4.53 o
   4  10  -1        1.39        1.20      3.09 o
  -4 -10   1        1.39       -0.61      2.75 o
  -4 -10   1       32.61       33.23      4.06 o
   3  10  -1        0.54        1.02      2.25 o
   3  10  -1       12.61       11.87      3.36 o
  -3 -10   1        0.54        1.01      2.80 o
  -3 -10   1       12.61       16.46      2.90 o
   2  10  -1        0.71        0.13      1.94 o
   2  10  -1       16.58       13.60      2.91 o
  -2 -10   1        0.71        1.42      2.45 o
  -2 -10   1       16.58       18.09      2.81 o
   1  10  -1        2.76        0.78      1.74 o
   1  10  -1       64.71       58.37      4.07 o
  -1 -10   1       64.71       58.17      3.60 o
  -1 -10   1        2.76        2.92      2.44 o
   0  10  -1        0.18        0.02      2.28 o
   0  10  -1        0.18        0.29      1.91 o
   0  10  -1        4.21        2.92      2.16 o
   0 -10   1        4.21        2.32      1.74 o
  -1  10  -1      237.88      225.83      8.80 o
  -1  10  -1       10.15        9.95      2.17 o
  -1  10  -1       10.15        7.42      2.38 o
   1 -10   1      237.88      230.34      8.10 o
  -2  10  -1        4.82        3.09      1.67 o
  -2  10  -1        4.82        3.90      2.26 o
  -2  10  -1      113.04       95.42      4.88 o
   2 -10   1      113.04       94.23      4.36 o
  -3  10  -1        0.08        0.67      2.44 o
  -3  10  -1        0.08        0.57      1.82 o
  -3  10  -1        1.96        1.94      1.94 o
   3 -10   1        1.96        1.88      1.57 o
  -4  10  -1        0.58        0.20      1.98 o
  -4  10  -1       13.56        9.81      2.73 o
  -4  10  -1       13.56       11.60      2.81 o
   4 -10   1        0.58        0.68      2.27 o
  -5  10  -1       16.99       15.91      3.45 o
   5 -10   1       16.99       17.46      3.01 o
   5 -10   1        0.72        0.24      2.86 o
  -6  10  -1       78.30       77.16      5.81 o
   6 -10   1        3.34        3.45      3.06 o
  -7  10  -1        0.01       -1.80      4.18 o
   7 -10   1        0.00        1.28      3.86 o
   6   9  -1        0.31       -1.14      4.08 o
  -6  -9   1        0.31       -0.48      6.42 o
   5   9  -1        2.45        3.74      2.89 o
   5   9  -1       57.48       57.78      4.97 o
  -5  -9   1        2.45        5.30      3.08 o
  -5  -9   1       57.48       51.06      4.43 o
   4   9  -1        9.12        8.14      2.85 o
   4   9  -1        0.39        1.24      2.21 o
  -4  -9   1        0.39       -0.04      2.29 o
  -4  -9   1        9.12       11.36      2.62 o
   3   9  -1        1.30        1.64      2.20 o
   3   9  -1       30.39       33.29      3.51 o
  -3  -9   1        1.30        0.96      2.08 o
  -3  -9   1       30.39       32.36      3.05 o
   2   9  -1       54.54       45.43      3.63 o
   2   9  -1        2.33        2.00      1.77 o
  -2  -9   1        2.33        3.53      2.13 o
  -2  -9   1       54.54       49.48      3.25 o
   1   9  -1       90.71       75.57      4.31 o
   1   9  -1        3.87        3.88      1.79 o
  -1  -9   1       90.71       86.72      4.01 o
  -1  -9   1        3.87        6.04      2.03 o
   0   9  -1        1.40        1.46      1.64 o
   0   9  -1        1.40        0.59      1.97 o
   0   9  -1       32.75       31.96      3.18 o
   0  -9   1       32.75       30.27      2.44 o
   0  -9   1        1.40        2.06      1.68 o
  -1   9  -1        0.03        0.36      2.01 o
  -1   9  -1        0.03        0.44      1.53 o
  -1   9  -1        0.60        2.62      1.72 o
   1  -9   1        0.60        1.37      1.35 o
  -2   9  -1        0.27       -0.05      1.31 o
  -2   9  -1        0.27       -0.50      1.71 o
  -2   9  -1        6.29        4.85      1.99 o
   2  -9   1        6.29        3.53      1.55 o
  -3   9  -1        1.64        1.30      1.65 o
  -3   9  -1        1.64        1.61      1.93 o
  -3   9  -1       38.38       33.50      3.08 o
  -3   9  -1       38.38       27.39      2.87 o
   3  -9   1       38.38       32.23      2.30 o
  -4   9  -1        6.82        5.66      1.96 o
  -4   9  -1      159.86      150.95      7.06 o
   4  -9   1        6.82        5.70      2.37 o
  -5   9  -1      112.57      115.73      6.39 o
  -5   9  -1        4.80        3.00      2.07 o
   5  -9   1      112.57      115.71      5.47 o
   5  -9   1        4.80        4.69      2.40 o
  -6   9  -1        1.10        2.10      2.41 o
  -6   9  -1       25.87       24.87      3.86 o
   6  -9   1       25.87       27.00      5.02 o
   6  -9   1        1.10        2.38      2.63 o
  -7   9  -1        0.08        0.28      2.66 o
  -7   9  -1        1.84        2.97      3.41 o
   7  -9   1        0.08        1.06      3.18 o
  -8   9  -1        5.26        8.11      4.84 o
   6   8  -1        4.01        4.18      3.10 o
   6   8  -1       94.01       96.33      6.71 o
  -6  -8   1        4.01        3.45      3.68 o
  -6  -8   1       94.01      100.43      5.67 o
   5   8  -1        0.36        0.15      2.20 o
   5   8  -1        8.42        9.79      3.31 o
  -5  -8   1        8.42       12.00      2.77 o
  -5  -8   1        0.36        2.18      2.53 o
   4   8  -1       11.19       13.69      2.91 o
  -4  -8   1       11.19        9.44      2.43 o
   3   8  -1       78.56       64.88      4.03 o
   3   8  -1        3.35        4.24      1.98 o
  -3  -8   1       78.56       66.68      3.67 o
  -3  -8   1        3.35        4.63      2.27 o
   2   8  -1        0.07       -0.17      1.52 o
   2   8  -1        1.60        0.08      1.71 o
  -2  -8   1        0.07       -0.68      1.81 o
  -2  -8   1        0.07        0.68      1.69 o
  -2  -8   1       10.06        9.60      2.78 o
   1   8  -1        0.89        1.46      1.32 o
   1   8  -1        0.89        1.47      1.73 o
   1   8  -1       20.87       24.35      2.76 o
  -1  -8   1       20.87       17.76      2.01 o
  -1  -8   1        0.89       -0.85      1.53 o
   0   8  -1        0.93        0.73      1.47 o
   0   8  -1        0.93        0.51      1.31 o
   0   8  -1       21.88       20.88      2.34 o
   0  -8   1       21.88       21.50      2.16 o
   0  -8   1        0.93        1.14      1.33 o
  -1   8  -1        0.12       -0.21      1.66 o
  -1   8  -1        0.12       -0.71      1.10 o
  -1   8  -1        2.78        2.53      1.63 o
   1  -8   1        0.12       -0.03      1.29 o
   1  -8   1        2.78        2.97      1.34 o
  -2   8  -1       55.81       62.38      3.49 o
  -2   8  -1        2.38        1.07      1.35 o
  -2   8  -1        2.38        3.08      1.88 o
   2  -8   1       55.81       57.81      2.95 o
  -3   8  -1        0.00       -0.55      1.59 o
  -3   8  -1        0.00       -0.28      1.34 o
  -3   8  -1        0.02        0.56      1.70 o
  -3   8  -1        0.02        0.02      1.34 o
   3  -8   1        0.02        0.20      1.26 o
  -4   8  -1        3.72        6.07      2.09 o
  -4   8  -1        3.72        3.17      1.52 o
  -4   8  -1       87.31       86.02      4.96 o
  -4   8  -1       87.31       93.68      3.94 o
   4  -8   1       87.31       91.57      4.35 o
  -5   8  -1        5.26        3.30      1.66 o
  -5   8  -1      123.36      127.52      6.46 o
   5  -8   1        5.26        3.24      2.12 o
   5  -8   1      123.36      130.87      5.62 o
  -6   8  -1        0.50       -0.12      2.20 o
  -6   8  -1       11.76       14.89      3.22 o
   6  -8   1        0.50        0.64      2.54 o
   6  -8   1       11.76       17.42      2.73 o
  -7   8  -1        0.01        1.03      2.58 o
  -7   8  -1        0.21       -1.16      3.36 o
   7  -8   1        0.01        0.47      2.70 o
  -8   8  -1       85.52       92.72      7.43 o
  -8   8  -1        3.65        4.03      3.48 o
   7   7  -1       35.71       40.81      5.09 o
   7   7  -1        1.52        1.25      2.98 o
  -7  -7   1        1.52        0.80      3.90 o
  -7  -7   1       35.71       37.86      4.57 o
   6   7  -1        2.89        2.48      2.77 o
   6   7  -1        0.12        2.60      2.51 o
  -6  -7   1        2.89        3.59      2.84 o
  -6  -7   1        0.12       -0.70      3.00 o
   5   7  -1       36.08       33.43      3.47 o
   5   7  -1        1.54        2.04      2.03 o
  -5  -7   1        1.54       -0.13      2.11 o
  -5  -7   1       36.08       32.81      3.15 o
   4   7  -1       18.10       26.54      2.98 o
   4   7  -1      424.35      394.29     13.69 o
  -4  -7   1       18.10       16.83      2.83 o
  -4  -7   1      424.35      398.00     12.79 o
   3   7  -1       11.77       15.07      2.06 o
   3   7  -1      275.96      261.75      9.56 o
  -3  -7   1       11.77       13.28      2.32 o
  -3  -7   1      275.96      262.69      8.92 o
   2   7  -1        8.79       12.45      1.74 o
   2   7  -1      206.06      192.84      7.40 o
  -2  -7   1        8.79        9.70      1.76 o
  -2  -7   1        8.79       11.78      1.98 o
  -2  -7   1      206.06      201.67      6.89 o
   1   7  -1       16.75       15.48      2.08 o
   1   7  -1        0.71        0.18      1.09 o
  -1  -7   1       16.75       15.36      1.86 o
   0   7  -1      343.42      337.69     11.08 o
   0   7  -1       14.65       15.68      1.78 o
   0   7  -1       14.65       17.39      2.19 o
   0  -7   1      343.42      322.72     10.26 o
   0  -7   1       14.65       13.67      1.65 o
  -1   7  -1        0.18        0.15      1.42 o
  -1   7  -1        0.18        1.25      1.15 o
  -1   7  -1        4.25        3.45      1.36 o
  -1   7  -1        4.25        3.24      1.19 o
   1  -7   1        0.18        1.06      1.11 o
   1  -7   1        4.25        3.85      1.12 o
  -2   7  -1       63.39       62.44      3.16 o
  -2   7  -1       63.39       59.23      3.10 o
  -2   7  -1        2.70        4.36      1.55 o
  -2   7  -1        2.70        2.31      1.07 o
   2  -7   1        2.70        1.71      1.05 o
   2  -7   1       63.39       55.69      2.69 o
  -3   7  -1        5.58        4.00      1.34 o
  -3   7  -1        5.58        4.71      1.65 o
  -3   7  -1      130.93      135.70      4.80 o
  -3   7  -1      130.93      137.94      5.84 o
  -3   7  -1      130.93      126.74      5.25 o
   3  -7   1        5.58        2.35      1.11 o
  -4   7  -1       45.53       44.10      3.38 o
  -4   7  -1       45.53       46.71      2.52 o
  -4   7  -1        1.94        1.22      1.28 o
  -4   7  -1        1.94        2.91      1.88 o
   4  -7   1       45.53       46.33      2.88 o
  -5   7  -1        0.02        0.04      1.42 o
  -5   7  -1        0.55        0.81      1.89 o
   5  -7   1        0.55        0.20      1.43 o
   5  -7   1        0.02       -0.13      1.89 o
  -6   7  -1        0.02        0.99      2.10 o
  -6   7  -1        0.42        0.31      2.30 o
   6  -7   1        0.02       -0.38      1.98 o
   6  -7   1        0.42       -0.05      1.87 o
  -7   7  -1       10.80       12.88      2.84 o
  -7   7  -1      253.21      290.83     12.47 o
   7  -7   1       10.80        8.69      3.04 o
  -8   7  -1        7.33        4.68      3.68 o
  -8   7  -1        0.31       -1.28      3.01 o
   9  -7   1        0.22        1.55      3.26 o
   7   6  -1        0.05        0.91      2.75 o
   7   6  -1       27.95       26.73      6.03 o
  -7  -6   1        0.05       -2.39      3.37 o
  -7  -6   1       27.95       42.99      6.18 o
   6   6  -1        0.68        1.75      2.18 o
   6   6  -1       16.03       16.80      3.11 o
  -6  -6   1       16.03       17.56      2.97 o
  -6  -6   1        0.68        1.47      2.39 o
   5   6  -1        0.31       -0.07      1.74 o
   5   6  -1        7.25        5.77      2.38 o
  -5  -6   1        0.31       -0.37      2.11 o
  -5  -6   1        7.25        8.70      2.11 o
   4   6  -1       93.22       87.16      4.52 o
   4   6  -1        3.98        4.11      1.66 o
  -4  -6   1       93.22       80.56      3.93 o
  -4  -6   1        3.98        1.13      1.67 o
   3   6  -1        0.01       -0.37      1.21 o
   3   6  -1        0.33        1.18      1.62 o
  -3  -6   1        0.01        0.37      1.58 o
  -3  -6   1        0.33       -0.71      1.29 o
   2   6  -1        0.86        0.44      1.11 o
   2   6  -1       20.06       17.59      1.98 o
  -2  -6   1        0.86        0.42      1.09 o
  -2  -6   1        0.86        0.60      1.32 o
  -2  -6   1       20.06       17.91      1.76 o
   1   6  -1       14.86       23.45      1.83 o
   1   6  -1       14.86       18.04      1.90 o
   1   6  -1      348.31      359.64     11.62 o
  -1  -6   1       14.86       14.23      1.72 o
  -1  -6   1      348.31      344.46     10.80 o
   0   6  -1       20.08       25.31      1.97 o
   0   6  -1       20.08       20.59      1.58 o
   0   6  -1      470.72      492.64     15.60 o
   0   6  -1      470.72      503.62     16.61 o
   0  -6   1       20.08       20.24      1.60 o
   0  -6   1      470.72      479.68     14.59 o
  -1   6  -1        8.65        8.52      1.51 o
  -1   6  -1        8.65        8.85      1.31 o
  -1   6  -1      202.88      194.22      6.75 o
  -1   6  -1      202.88      195.10      7.02 o
   1  -6   1      202.88      185.51      6.14 o
   1  -6   1        8.65        8.50      1.13 o
  -2   6  -1        0.17       -0.64      1.08 o
  -2   6  -1        0.17        0.21      0.86 o
  -2   6  -1        4.01        4.35      1.27 o
  -2   6  -1        4.01        6.86      1.43 o
   2  -6   1        4.01        4.48      1.01 o
   2  -6   1        0.17        0.46      0.79 o
  -3   6  -1       10.48        6.28      1.32 o
  -3   6  -1       10.48       11.02      1.92 o
  -3   6  -1      245.72      245.31      7.66 o
  -3   6  -1      245.72      231.90      9.24 o
  -3   6  -1      245.72      257.95      8.43 o
   3  -6   1       10.48        4.81      1.03 o
  -4   6  -1       97.23       95.52      3.65 o
  -4   6  -1       97.23       99.96      4.95 o
  -4   6  -1        4.15        2.67      1.38 o
   4  -6   1       97.23       97.64      4.18 o
   4  -6   1        4.15        3.38      1.56 o
   4  -6   1        4.15        2.95      1.15 o
  -5   6  -1        1.08        0.75      1.35 o
  -5   6  -1        1.08        0.33      1.46 o
  -5   6  -1       25.35       20.44      2.95 o
   5  -6   1        1.08        0.81      1.76 o
   5  -6   1       25.35       20.11      2.23 o
  -6   6  -1        3.37        4.68      2.02 o
  -6   6  -1       79.01       87.16      5.08 o
   6  -6   1       79.01       77.76      4.06 o
   6  -6   1        3.37        2.61      1.82 o
  -7   6  -1        2.77        3.07      2.23 o
  -7   6  -1       64.95       82.87      5.73 o
   7  -6   1       64.95       74.95      4.58 o
  -8   6  -1        1.40        2.33      3.37 o
   8  -6   1        0.06       -1.11      2.13 o
  -9   6  -1        0.50       -2.44      4.46 o
   9  -6   1        0.02       -0.82      3.14 o
   8   5  -1       21.52       24.01      4.37 o
   7   5  -1        0.33       -0.50      2.21 o
   7   5  -1        7.71        6.42      2.84 o
  -7  -5   1        0.33       -0.98      2.66 o
  -7  -5   1        7.71        2.82      2.50 o
   6   5  -1        1.20        0.65      1.81 o
   6   5  -1       28.06       29.54      3.60 o
  -6  -5   1       28.06       26.91      3.26 o
  -6  -5   1        1.20        1.42      2.16 o
   5   5  -1      175.49      162.28      6.65 o
   5   5  -1        7.49        7.06      1.89 o
  -5  -5   1      175.49      158.90      6.15 o
  -5  -5   1        7.49        8.19      2.31 o
   4   5  -1      114.83      120.67      5.31 o
   4   5  -1        4.90       10.05      1.89 o
  -4  -5   1      114.83      121.70      4.92 o
  -4  -5   1        4.90        5.37      1.72 o
   3   5  -1        2.42        2.65      1.24 o
   3   5  -1       56.71       59.66      3.24 o
  -3  -5   1       56.71       52.70      2.73 o
  -3  -5   1        2.42        1.71      1.42 o
   2   5  -1       39.44       37.44      2.46 o
   2   5  -1        1.68        3.02      1.12 o
  -2  -5   1       39.44       51.57      2.39 o
  -2  -5   1        1.68        2.08      1.12 o
  -2  -5   1        1.68        1.83      0.95 o
   1   5  -1       30.95       28.69      1.95 o
   1   5  -1        1.32        1.51      0.88 o
   1   5  -1        1.32        1.17      0.91 o
  -1  -5   1        1.32        0.23      0.81 o
  -1  -5   1       30.95       27.11      1.67 o
   0   5  -1       21.09       22.85      1.48 o
   0   5  -1       21.09       29.57      1.95 o
   0   5  -1      494.50      585.16     18.99 o
   0   5  -1      494.50      554.58     17.53 o
   0  -5   1       21.09       23.43      1.52 o
   0  -5   1      494.50      557.79     16.48 o
  -1   5  -1        0.62        0.44      0.93 o
  -1   5  -1        0.62        0.45      0.85 o
  -1   5  -1       14.54       15.04      1.45 o
  -1   5  -1       14.54       19.78      1.42 o
   1  -5   1       14.54       14.05      1.22 o
   1  -5   1        0.62        0.29      0.64 o
  -2   5  -1     1126.74     1307.79     43.80 o
  -2   5  -1     1126.74     1330.48     36.93 o
  -2   5  -1     1126.74     1276.89     39.16 o
  -2   5  -1       48.06       49.79      2.22 o
   2  -5   1       48.06       38.89      1.81 o
  -3   5  -1        7.00        5.02      1.13 o
  -3   5  -1        7.00        8.81      1.51 o
  -3   5  -1      164.13      174.00      5.38 o
  -3   5  -1      164.13      169.02      6.69 o
   3  -5   1      164.13      160.38      5.88 o
   3  -5   1        7.00        4.99      0.93 o
  -4   5  -1       19.08       16.37      1.64 o
  -4   5  -1       19.08       16.65      1.66 o
  -4   5  -1      447.30      474.20     13.47 o
  -4   5  -1      447.30      456.18     16.54 o
   4  -5   1      447.30      446.57     14.57 o
   4  -5   1       19.08       16.68      2.06 o
  -5   5  -1        1.23        3.90      1.81 o
  -5   5  -1        0.05       -0.74      1.40 o
  -5   5  -1        0.05       -0.89      1.20 o
   5  -5   1        1.23        2.86      1.48 o
   5  -5   1        0.05        0.98      1.57 o
  -6   5  -1      707.89      745.51     26.53 o
  -6   5  -1       30.19       31.45      2.94 o
   6  -5   1      707.89      738.86     23.25 o
   6  -5   1       30.19       40.14      3.10 o
  -7   5  -1        3.46        1.71      3.53 o
  -7   5  -1        3.46        1.61      1.97 o
  -7   5  -1       81.23       80.08      5.54 o
   7  -5   1       81.23       86.24      4.73 o
  -8   5  -1       25.33       26.04      4.29 o
   8  -5   1        1.08        1.40      2.18 o
  -9   5  -1       15.43       14.87      4.63 o
   9  -5   1        0.66        1.26      3.24 o
   8   4  -1        0.37       -1.31      2.97 o
   8   4  -1        8.67       11.62      4.01 o
  -8  -4   1        0.37        0.06      3.52 o
   7   4  -1        0.94        2.04      2.35 o
   7   4  -1       21.99       23.80      3.73 o
  -7  -4   1       21.99       21.93      2.98 o
  -7  -4   1        0.94        2.50      2.56 o
   6   4  -1       39.44       41.88      3.72 o
   6   4  -1        1.68        2.70      1.80 o
  -6  -4   1        1.68        0.80      1.96 o
  -6  -4   1       39.44       34.16      3.22 o
   5   4  -1        6.06        5.26      1.63 o
   5   4  -1      142.08      123.19      5.50 o
  -5  -4   1        6.06        5.08      1.86 o
  -5  -4   1      142.08      134.64      5.23 o
   4   4  -1      123.81      117.21      5.06 o
   4   4  -1        5.28        7.02      1.49 o
  -4  -4   1      123.81      122.77      4.71 o
  -4  -4   1        5.28        3.97      1.49 o
   3   4  -1        6.24        7.61      0.95 o
   3   4  -1        6.24        6.82      1.52 o
   3   4  -1        0.27        1.70      1.05 o
  -3  -4   1        0.27       -0.13      0.69 o
  -3  -4   1        0.27       -0.09      1.17 o
  -3  -4   1        6.24        5.69      1.23 o
   2   4  -1        1.00        1.00      0.84 o
   2   4  -1       23.48       18.37      1.64 o
  -2  -4   1       23.48       23.43      1.65 o
  -2  -4   1        1.00        1.45      1.08 o
  -2  -4   1        1.00        1.54      0.77 o
   1   4  -1      858.52      871.02     25.69 o
   1   4  -1       36.62       57.81      2.21 o
   1   4  -1       36.62       50.21      2.35 o
  -1  -4   1      858.52      824.21     24.22 o
  -1  -4   1       36.62       41.26      2.15 o
   0   4  -1        2.56        1.61      0.79 o
   0   4  -1        2.56        1.77      0.56 o
   0   4  -1        0.11       -0.17      0.61 o
   0   4  -1        0.11       -0.40      0.77 o
   0  -4   1        0.11        0.59      0.56 o
   0  -4   1        2.56        2.50      0.68 o
  -1   4  -1      366.96      375.08     12.75 o
  -1   4  -1      366.96      361.59     11.60 o
  -1   4  -1       15.65       14.28      1.18 o
  -1   4  -1       15.65       21.93      1.58 o
   1  -4   1      366.96      374.96     10.82 o
   1  -4   1       15.65       10.56      0.86 o
  -2   4  -1     1737.67     1934.22     54.14 o
  -2   4  -1     1737.67     1939.61     64.35 o
  -2   4  -1     1737.67     1922.46     57.36 o
  -2   4  -1       74.12       72.92      2.70 o
   2  -4   1       74.12       64.29      2.43 o
  -3   4  -1        0.18        0.21      0.66 o
  -3   4  -1        0.18        0.31      0.92 o
  -3   4  -1        0.18        0.47      1.07 o
  -3   4  -1        4.21        5.07      0.82 o
  -3   4  -1        4.21        2.64      1.25 o
   3  -4   1        4.21        2.99      0.96 o
  -4   4  -1        0.61        0.40      0.92 o
  -4   4  -1        0.61        0.72      1.07 o
  -4   4  -1       14.24       15.93      1.93 o
  -4   4  -1       14.24       13.81      1.21 o
   4  -4   1        0.61        0.99      1.18 o
   4  -4   1       14.24       14.08      1.62 o
  -5   4  -1        0.36       -0.61      1.17 o
  -5   4  -1        0.36       -0.22      1.10 o
  -5   4  -1        8.54       15.69      2.44 o
   5  -4   1        0.36       -0.33      1.29 o
   5  -4   1        8.54       12.08      1.75 o
  -6   4  -1       14.63        7.01      1.77 o
  -6   4  -1       14.63       11.11      2.10 o
  -6   4  -1      343.05      337.40     13.53 o
   6  -4   1       14.63       11.77      2.06 o
   6  -4   1      343.05      364.75     11.90 o
  -7   4  -1        4.56        3.02      2.44 o
  -7   4  -1        0.19        0.72      1.83 o
   7  -4   1        0.19        0.35      1.67 o
   7  -4   1        4.56        4.73      2.04 o
  -8   4  -1        0.02       -0.85      2.31 o
  -8   4  -1        0.62        3.43      5.70 o
   8  -4   1        0.62        0.23      5.20 o
   8  -4   1        0.02       -0.62      1.97 o
  -9   4  -1       36.31       60.99      6.12 o
   9  -4   1        1.55        1.21      2.73 o
   8   3  -1       31.07       41.28      4.37 o
   8   3  -1        1.33        0.70      2.35 o
  -8  -3   1        1.33        1.48      3.22 o
   7   3  -1       60.08       50.40      4.25 o
   7   3  -1        2.56        2.57      2.03 o
  -7  -3   1       60.08       57.73      3.94 o
  -7  -3   1        2.56        2.34      2.55 o
   6   3  -1        0.02        0.42      1.56 o
   6   3  -1        0.37       -0.25      1.72 o
  -6  -3   1        0.37        0.05      1.74 o
  -6  -3   1        0.02        0.32      1.84 o
   5   3  -1        4.38        6.14      1.67 o
   5   3  -1      102.59      101.76      4.71 o
  -5  -3   1        4.38        2.66      1.59 o
  -5  -3   1      102.59      105.32      4.27 o
   4   3  -1      188.66      182.16      6.60 o
   4   3  -1        8.05        7.76      1.39 o
  -4  -3   1      188.66      180.97      6.79 o
  -4  -3   1      188.66      183.64      6.21 o
  -4  -3   1        8.05        6.74      1.54 o
   3   3  -1       30.53       34.28      1.93 o
   3   3  -1      715.78      756.56     23.53 o
  -3  -3   1      715.78      781.57     25.77 o
  -3  -3   1      715.78      766.13     22.25 o
  -3  -3   1       30.53       35.96      2.15 o
   2   3  -1       10.89       12.56      0.80 o
   2   3  -1       10.89        9.20      1.22 o
   2   3  -1        0.46        0.80      0.72 o
  -2  -3   1        0.46        0.48      0.57 o
  -2  -3   1        0.46        0.73      0.78 o
  -2  -3   1       10.89       12.12      1.11 o
   1   3  -1      203.75      222.89      7.18 o
   1   3  -1        8.69       12.56      1.07 o
  -1  -3   1        8.69       11.50      0.97 o
  -1  -3   1        8.69       10.04      1.04 o
  -1  -3   1      203.75      220.19      6.73 o
   0   3  -1        0.01       -0.23      0.60 o
   0   3  -1        0.01       -0.49      0.49 o
   0   3  -1        0.14        0.49      0.61 o
   0  -3   1        0.01       -0.27      0.43 o
  -1   3  -1     4595.86     4727.63    160.78 o
  -1   3  -1     4595.86     4835.56    144.36 o
  -1   3  -1      196.03      160.86      4.82 o
   1  -3   1     4595.86     5036.35    135.77 o
   1  -3   1      196.03      149.18      4.75 o
  -2   3  -1       37.99       31.16      1.87 o
  -2   3  -1       37.99       34.54      1.35 o
  -2   3  -1        1.62        1.87      0.76 o
  -2   3  -1        1.62        2.00      0.90 o
  -2   3  -1        1.62        1.72      0.54 o
   2  -3   1       37.99       32.18      1.61 o
  -3   3  -1      308.66      319.06     11.64 o
  -3   3  -1      308.66      330.83      9.42 o
  -3   3  -1       13.17       13.36      1.15 o
  -3   3  -1       13.17       11.69      1.22 o
   3  -3   1       13.17       15.56      1.33 o
   3  -3   1      308.66      321.85     10.29 o
  -4   3  -1        6.15        5.02      1.16 o
  -4   3  -1        6.15        4.89      1.18 o
  -4   3  -1      144.18      139.55      5.90 o
  -4   3  -1      144.18      144.85      4.47 o
   4  -3   1      144.18      137.10      5.12 o
   4  -3   1        6.15        6.69      1.25 o
  -5   3  -1      193.50      203.61      6.12 o
  -5   3  -1      193.50      195.85      7.99 o
  -5   3  -1        8.25        8.16      1.50 o
  -5   3  -1        8.25        4.50      1.44 o
   5  -3   1      193.50      182.74      6.89 o
   5  -3   1        8.25        8.54      1.50 o
  -6   3  -1        0.04        0.70      1.45 o
  -6   3  -1        0.04       -0.22      1.61 o
  -6   3  -1        0.86        2.20      1.89 o
   6  -3   1        0.86        0.85      1.70 o
  -7   3  -1        0.76       -0.02      2.02 o
  -7   3  -1       17.79       20.57      3.42 o
   7  -3   1       17.79       20.27      2.68 o
   7  -3   1        0.76        0.73      1.84 o
  -8   3  -1        0.58       -0.01      2.73 o
  -8   3  -1        0.02       -1.05      2.14 o
   8  -3   1        0.58        0.54      2.64 o
   8  -3   1        0.02       -0.83      1.91 o
  -9   3  -1        0.08        0.91      3.39 o
  -9   3  -1        1.85        4.81      4.32 o
   9  -3   1        0.08       -0.80      2.64 o
   8   2  -1       22.30       28.98      4.03 o
   8   2  -1        0.95        1.16      2.29 o
  -8  -2   1        0.95        1.73      2.57 o
   7   2  -1        5.48        5.77      2.57 o
   7   2  -1        0.23        0.61      1.79 o
  -7  -2   1        0.23       -0.19      2.09 o
  -7  -2   1        5.48        6.61      2.28 o
   6   2  -1      198.49      191.87      7.54 o
  -6  -2   1        8.47        6.05      2.02 o
  -6  -2   1      198.49      174.54      6.82 o
   5   2  -1      288.42      279.19      9.80 o
   5   2  -1       12.30       16.44      1.97 o
  -5  -2   1      288.42      290.42      9.26 o
  -5  -2   1      288.42      296.89     10.70 o
  -5  -2   1       12.30       10.23      2.02 o
   4   2  -1       12.18        8.96      1.46 o
   4   2  -1        0.52       -0.01      0.93 o
  -4  -2   1       12.18       10.86      1.49 o
  -4  -2   1       12.18       10.61      1.39 o
  -4  -2   1        0.52       -0.10      1.09 o
   3   2  -1      154.94      157.95      5.54 o
   3   2  -1        6.61        8.23      1.15 o
  -3  -2   1      154.94      156.95      5.15 o
  -3  -2   1        6.61        7.94      1.26 o
   2   2  -1      285.17      272.48      8.52 o
   2   2  -1       12.16       12.60      1.02 o
  -2  -2   1       12.16       13.21      1.16 o
  -2  -2   1      285.17      262.61      8.03 o
   1   2  -1      240.88      277.89      8.35 o
   1   2  -1      240.88      270.11      8.94 o
   1   2  -1       10.27       14.53      0.92 o
  -1  -2   1      240.88      252.83      7.83 o
  -1  -2   1       10.27       15.68      0.90 o
  -1  -2   1       10.27       12.85      0.94 o
   0   2  -1       19.19       24.80      1.06 o
   0   2  -1       19.19       20.05      1.10 o
   0   2  -1        0.82        1.11      0.47 o
   0  -2   1        0.82        1.45      0.57 o
   0  -2   1        0.82        0.93      0.35 o
   0  -2   1       19.19       22.86      1.01 o
  -1   2  -1        0.16        0.04      0.46 o
  -1   2  -1        0.16        0.04      0.27 o
  -1   2  -1        3.83        2.13      0.40 o
  -1   2  -1        3.83        2.24      0.55 o
  -1   2  -1        3.83        0.82      0.61 o
   1  -2   1        0.16       -0.08      0.51 o
  -2   2  -1        0.28        0.10      0.76 o
  -2   2  -1        0.28        0.29      0.37 o
  -2   2  -1        0.01       -0.26      0.50 o
  -2   2  -1        0.01        0.07      0.55 o
   2  -2   1        0.28        0.40      0.62 o
   2  -2   1        0.01       -0.53      0.53 o
  -3   2  -1       40.44       35.80      1.90 o
  -3   2  -1      948.19      955.99     32.15 o
  -3   2  -1      948.19      979.27     26.71 o
   3  -2   1      948.19      911.30     28.47 o
   3  -2   1       40.44       44.65      2.08 o
  -4   2  -1       16.85       15.88      1.69 o
  -4   2  -1      395.15      389.34     14.30 o
  -4   2  -1      395.15      410.47     11.59 o
   4  -2   1       16.85       20.06      1.64 o
   4  -2   1      395.15      396.69     12.65 o
  -5   2  -1        0.98        0.64      1.10 o
  -5   2  -1        0.98        0.53      1.26 o
  -5   2  -1       22.87       26.64      2.63 o
  -5   2  -1       22.87       23.93      1.59 o
   5  -2   1       22.87       21.86      2.14 o
   5  -2   1        0.98        0.70      1.10 o
  -6   2  -1      157.53      147.05      6.83 o
  -6   2  -1        6.72        4.34      1.49 o
   6  -2   1      157.53      159.08      6.17 o
   6  -2   1        6.72        5.07      1.55 o
  -7   2  -1        1.18        1.14      2.14 o
  -7   2  -1       27.75       31.01      3.47 o
   7  -2   1        1.18        2.95      1.70 o
   7  -2   1       27.75       35.37      3.45 o
  -8   2  -1        0.13       -1.96      2.54 o
  -8   2  -1        2.96        2.61      3.12 o
   8  -2   1        0.13       -0.55      1.91 o
   8  -2   1        2.96        2.30      2.52 o
  -9   2  -1       25.31       41.59      5.58 o
  -9   2  -1        1.08        0.13      3.39 o
   9  -2   1        1.08        3.14      3.13 o
   9  -2   1       25.31       27.40      4.72 o
   9   1  -1        0.29        1.52      2.98 o
  -9  -1   1        0.29        0.28      3.79 o
   8   1  -1       21.07       15.81      3.34 o
   8   1  -1        0.90        0.84      2.21 o
  -8  -1   1        0.90       -0.43      2.45 o
   7   1  -1       47.74       42.96      3.67 o
   7   1  -1        2.04        1.75      1.95 o
  -7  -1   1        2.04        0.58      2.26 o
  -7  -1   1       47.74       41.69      3.74 o
  -7  -1   1       47.74       41.59      3.19 o
   6   1  -1      139.90      141.59      5.78 o
   6   1  -1        5.97        6.27      1.62 o
  -6  -1   1      139.90      139.70      6.39 o
  -6  -1   1      139.90      146.79      5.44 o
  -6  -1   1        5.97        6.98      2.15 o
   5   1  -1       29.86       29.13      2.33 o
   5   1  -1        1.27        1.00      1.10 o
  -5  -1   1       29.86       30.22      2.11 o
  -5  -1   1       29.86       23.14      2.27 o
  -5  -1   1        1.27        1.04      1.47 o
   4   1  -1       52.64       48.18      2.33 o
   4   1  -1     1234.06     1291.72     38.31 o
  -4  -1   1     1234.06     1246.21     36.22 o
  -4  -1   1     1234.06     1284.90     42.84 o
   3   1  -1     1099.46     1199.96     35.81 o
   3   1  -1       46.90       55.84      2.39 o
  -3  -1   1     1099.46     1188.42     33.95 o
  -3  -1   1     1099.46     1207.13     40.09 o
  -3  -1   1       46.90       58.69      2.61 o
   2   1  -1      301.93      407.47     10.64 o
   2   1  -1     7078.77     7709.12    217.94 o
  -2  -1   1      301.93      308.02     12.01 o
  -2  -1   1      301.93      382.64     11.25 o
  -2  -1   1     7078.77     7120.02    206.99 o
  -2  -1   1     7078.77     7307.10    244.67 o
   1   1  -1      226.17      227.03      7.47 o
   1   1  -1      226.17      224.83      6.78 o
   1   1  -1        9.65       10.34      0.70 o
  -1  -1   1        9.65       10.51      0.76 o
  -1  -1   1        9.65       13.35      0.67 o
  -1  -1   1      226.17      208.15      6.43 o
   0   1  -1      315.60      318.24      9.45 o
   0   1  -1      315.60      312.69     10.54 o
   0   1  -1       13.46       11.36      0.67 o
   0  -1   1       13.46       20.94      0.90 o
   0  -1   1       13.46       16.30      0.59 o
   0  -1   1      315.60      313.37      8.90 o
  -1   1  -1     3319.95     3410.53    113.79 o
  -1   1  -1     3319.95     3373.62     95.54 o
  -1   1  -1      141.61      179.05      5.73 o
   1  -1   1     3319.95     3518.01    101.68 o
   1  -1   1      141.61      202.75      6.62 o
  -2   1  -1        0.60        2.57      0.83 o
  -2   1  -1        0.60        1.95      0.37 o
  -2   1  -1        0.03        0.14      0.56 o
  -2   1  -1        0.03       -0.12      0.53 o
   2  -1   1        0.03       -0.19      0.50 o
   2  -1   1        0.60        2.25      0.64 o
  -3   1  -1      103.80       98.44      4.17 o
  -3   1  -1      103.80      102.87      3.13 o
  -3   1  -1        4.43        5.03      0.96 o
  -3   1  -1        4.43        1.69      0.79 o
   3  -1   1        4.43        4.70      0.83 o
   3  -1   1      103.80       92.59      3.61 o
  -4   1  -1       16.83       21.11      1.78 o
  -4   1  -1       16.83       11.59      1.44 o
  -4   1  -1      394.64      430.47     12.03 o
  -4   1  -1      394.64      409.34     14.70 o
   4  -1   1      394.64      398.41     13.04 o
   4  -1   1       16.83       20.13      1.42 o
  -5   1  -1       64.85       66.07      2.60 o
  -5   1  -1       64.85       58.04      3.45 o
  -5   1  -1        2.77        1.45      1.39 o
   5  -1   1       64.85       57.41      3.18 o
   5  -1   1        2.77        2.93      1.27 o
  -6   1  -1       16.20       18.36      2.52 o
  -6   1  -1        0.69        0.27      1.64 o
   6  -1   1       16.20       16.40      2.31 o
   6  -1   1        0.69       -0.06      1.25 o
  -7   1  -1        2.62        0.94      1.80 o
  -7   1  -1       61.44       57.14      4.26 o
   7  -1   1       61.44       68.57      4.27 o
   7  -1   1        2.62        2.80      1.88 o
  -8   1  -1       27.27       33.79      4.40 o
  -8   1  -1        1.16        0.86      2.54 o
   8  -1   1        1.16       -0.10      2.19 o
   8  -1   1       27.27       34.33      3.91 o
  -9   1  -1        0.05        0.26      3.51 o
  -9   1  -1        1.14        2.05      3.71 o
   9  -1   1        1.14        0.91      3.56 o
   9  -1   1        0.05        0.20      3.10 o
   9   0  -1        0.17       -0.54      2.82 o
  -9   0   1        0.17       -0.30      3.66 o
   8   0  -1        1.26       -0.67      2.23 o
   8   0  -1       29.47       31.97      3.85 o
  -8   0   1       29.47       27.38      3.98 o
  -8   0   1        1.26        1.44      2.50 o
   7   0  -1        1.16        1.31      1.66 o
   7   0  -1       27.17       26.26      3.18 o
  -7   0   1       27.17       26.92      2.74 o
  -7   0   1       27.17       22.91      3.07 o
  -7   0   1        1.16        1.25      2.20 o
   6   0  -1      109.95      109.24      4.80 o
   6   0  -1        4.69        5.21      1.52 o
  -6   0   1        4.69        3.10      1.87 o
  -6   0   1      109.95      113.80      5.38 o
  -6   0   1      109.95       99.72      4.28 o
   5   0  -1       60.75       53.84      2.89 o
   5   0  -1        2.59        1.88      1.10 o
  -5   0   1       60.75       63.09      3.47 o
  -5   0   1       60.75       61.78      2.73 o
  -5   0   1        2.59        2.40      1.35 o
   4   0  -1      488.99      494.93     15.10 o
   4   0  -1       20.86       21.43      1.15 o
   4   0  -1       20.86       18.04      1.48 o
  -4   0   1      488.99      480.63     16.96 o
  -4   0   1      488.99      479.30     14.25 o
   3   0  -1      856.97      903.93     26.26 o
   3   0  -1       36.55       30.51      1.55 o
  -3   0   1      856.97      852.40     24.91 o
  -3   0   1      856.97      870.56     29.54 o
   2   0  -1     9209.48     9350.78    273.90 o
   2   0  -1      392.81      478.06     14.08 o
  -2   0   1      392.81      506.00     14.97 o
  -2   0   1     9209.48     9067.90    259.83 o
  -2   0   1     9209.48     9442.14    307.60 o
   1   0  -1        2.18        1.89      0.34 o
   1   0  -1       51.08       52.27      1.69 o
   1   0  -1       51.08       51.51      2.00 o
  -1   0   1        2.18        2.03      0.38 o
  -1   0   1        2.18        2.77      0.47 o
  -1   0   1       51.08       49.78      1.73 o
   0   0  -1        1.62        1.78      0.33 o
   0   0  -1        0.07        0.05      0.15 o
   0   0  -1        0.07        0.05      0.17 o
   0   0   1        1.62        1.62      0.24 o
   0   0   1        1.62        1.74      0.21 o
   0   0   1        0.07        0.32      0.27 o
  -1   0  -1     1128.48     1152.92     31.49 o
  -1   0  -1     1128.48     1121.62     37.52 o
   1   0   1     1128.48     1116.02     33.39 o
   1   0   1       48.13       72.59      2.64 o
  -2   0  -1       25.84       23.15      1.37 o
  -2   0  -1       25.84       30.77      1.49 o
  -2   0  -1      605.88      622.42     17.38 o
  -2   0  -1      605.88      630.78     20.83 o
   2   0   1      605.88      596.31     18.56 o
   2   0   1       25.84       38.05      1.44 o
  -3   0  -1       33.54       31.41      1.93 o
  -3   0  -1       33.54       30.83      1.39 o
  -3   0  -1        1.43        2.01      0.91 o
   3   0   1        1.43        0.46      0.67 o
   3   0   1        1.43        1.82      0.61 o
   3   0   1       33.54       30.55      1.81 o
  -4   0  -1       87.99       87.84      3.98 o
  -4   0  -1       87.99       86.33      3.03 o
  -4   0  -1        3.75        3.54      1.23 o
   4   0   1        3.75        2.69      0.94 o
   4   0   1        3.75        4.92      0.79 o
   4   0   1       87.99       82.27      3.57 o
  -5   0  -1       30.77       27.77      2.54 o
  -5   0  -1       30.77       31.23      1.87 o
  -5   0  -1        1.31        1.49      1.32 o
   5   0   1       30.77       26.39      2.42 o
   5   0   1        1.31        1.67      1.12 o
  -6   0  -1       34.02       34.86      3.19 o
  -6   0  -1        1.45        1.71      1.67 o
   6   0   1       34.02       31.33      2.74 o
   6   0   1        1.45        1.84      1.36 o
  -7   0  -1        0.06        1.41      1.98 o
  -7   0  -1        1.50        3.66      2.27 o
   7   0   1        1.50        2.07      2.18 o
   7   0   1        0.06        1.97      1.87 o
  -8   0  -1      293.67      339.87     13.90 o
  -8   0  -1       12.53        8.98      3.04 o
   8   0   1      293.67      356.45     12.89 o
   8   0   1       12.53       12.96      2.82 o
  -9   0  -1        3.30        3.65      3.22 o
   9   0   1       77.34       89.13      6.70 o
   9   0   1        3.30        0.69      3.11 o
   9  -1  -1        0.91        1.18      2.93 o
  -9   1   1        0.91        0.15      3.55 o
  -9   1   1       21.38       23.11      4.60 o
   8  -1  -1        0.45       -0.53      1.93 o
  -8   1   1        0.45        0.02      2.65 o
  -8   1   1       10.65       13.04      3.29 o
   7  -1  -1       11.10        7.74      2.06 o
   7  -1  -1      260.16      299.46     10.08 o
  -7   1   1      260.16      255.61     11.12 o
  -7   1   1       11.10        6.75      2.45 o
   6  -1  -1        1.23        0.87      1.25 o
   6  -1  -1       28.89       28.18      2.56 o
  -6   1   1       28.89       29.09      2.77 o
  -6   1   1       28.89       26.43      2.26 o
  -6   1   1        1.23        1.98      1.64 o
   5  -1  -1       40.88       32.92      2.31 o
   5  -1  -1        1.74        0.65      1.00 o
  -5   1   1       40.88       40.38      2.17 o
  -5   1   1       40.88       34.27      2.61 o
  -5   1   1        1.74        1.43      1.33 o
   4  -1  -1       10.79        7.07      1.08 o
   4  -1  -1      252.90      264.13      8.69 o
  -4   1   1      252.90      261.46      9.93 o
  -4   1   1      252.90      282.57      8.30 o
  -4   1   1       10.79       14.38      1.54 o
   3  -1  -1      191.24      195.07      6.45 o
   3  -1  -1        8.16        8.42      0.92 o
  -3   1   1        8.16        6.83      0.91 o
  -3   1   1        8.16       11.28      1.31 o
  -3   1   1      191.24      206.45      7.53 o
  -3   1   1      191.24      206.76      6.25 o
   2  -1  -1        1.56        2.74      0.51 o
   2  -1  -1        0.07       -0.32      0.40 o
  -2   1   1        1.56        0.78      0.62 o
  -2   1   1        1.56        1.29      0.74 o
  -2   1   1        0.07       -0.37      0.52 o
  -2   1   1        0.07       -0.52      0.52 o
   1  -1  -1       85.13       75.51      2.29 o
   1  -1  -1       85.13       72.17      2.82 o
  -1   1   1        3.63        2.66      0.53 o
  -1   1   1        3.63        3.46      0.51 o
  -1   1   1        3.63        2.50      0.34 o
  -1   1   1       85.13       74.10      2.39 o
   0  -1  -1     1442.21     1436.73     48.34 o
   0   1   1     1442.21     1447.75     40.70 o
   0   1   1     1442.21     1487.80     42.98 o
   0   1   1       61.51       96.68      3.31 o
   0   1   1       61.51       85.41      2.57 o
  -1  -1  -1     1133.67     1221.92     39.74 o
  -1  -1  -1     1133.67     1228.66     33.55 o
  -1  -1  -1       48.35       51.94      2.09 o
   1   1   1     1133.67     1145.86     35.47 o
   1   1   1       48.35       62.69      1.93 o
  -2  -1  -1       27.18       21.48      1.08 o
  -2  -1  -1       27.18       23.67      1.36 o
  -2  -1  -1        1.16        1.33      0.69 o
   2   1   1        1.16        1.39      0.61 o
   2   1   1        1.16        0.96      0.45 o
   2   1   1       27.18       22.10      1.41 o
  -3  -1  -1       82.34       85.48      2.92 o
  -3  -1  -1       82.34       84.35      3.53 o
  -3  -1  -1        3.51        4.74      1.06 o
   3   1   1        3.51        3.17      0.60 o
   3   1   1        3.51        3.65      0.87 o
   3   1   1       82.34       79.72      3.29 o
  -4  -1  -1        0.08        0.18      1.15 o
  -4  -1  -1        1.97        3.47      1.27 o
  -4  -1  -1        1.97        2.01      0.88 o
   4   1   1        0.08        0.42      0.59 o
   4   1   1        0.08        0.60      0.97 o
   4   1   1        1.97        2.75      1.30 o
  -5  -1  -1        0.50        0.94      1.44 o
  -5  -1  -1       11.61       11.79      1.50 o
  -5  -1  -1       11.61       10.42      1.93 o
   5   1   1       11.61       10.33      1.76 o
   5   1   1        0.50        1.19      1.11 o
  -6  -1  -1      155.96      151.86      5.44 o
  -6  -1  -1      155.96      147.78      6.66 o
  -6  -1  -1        6.65        7.58      2.12 o
   6   1   1        6.65        6.92      1.69 o
   6   1   1      155.96      146.81      6.29 o
  -7  -1  -1       11.31       10.87      2.84 o
  -7  -1  -1        0.48       -0.48      2.33 o
   7   1   1        0.48        0.96      1.77 o
   7   1   1       11.31       14.89      2.91 o
  -8  -1  -1        0.63        0.62      2.52 o
   8   1   1       14.68       16.13      3.31 o
   8   1   1        0.63       -0.54      2.14 o
  -9  -1  -1        0.09        0.17      3.14 o
   9   1   1        2.01       -0.30      3.96 o
   9   1   1        0.09        0.43      3.36 o
   9  -2  -1        0.09       -0.07      2.57 o
  -9   2   1        2.19        1.01      3.36 o
  -9   2   1        0.09        0.59      3.54 o
   8  -2  -1        0.00        0.72      1.93 o
  -8   2   1        0.00        0.08      2.55 o
  -8   2   1        0.04        0.08      2.48 o
   7  -2  -1        2.09        0.27      1.55 o
   7  -2  -1       49.08       52.73      3.56 o
  -7   2   1       49.08       42.55      3.83 o
  -7   2   1        2.09        1.55      2.09 o
   6  -2  -1        0.02        0.02      1.40 o
   6  -2  -1        0.51        0.74      1.60 o
  -6   2   1        0.02       -0.01      1.54 o
  -6   2   1        0.51       -0.29      1.86 o
  -6   2   1        0.51        0.57      1.29 o
   5  -2  -1       66.32       63.17      3.30 o
   5  -2  -1        2.61        2.65      1.09 o
  -5   2   1        2.61        2.18      1.45 o
  -5   2   1        2.61        2.20      1.10 o
  -5   2   1       61.26       57.92      3.43 o
  -5   2   1       66.32       70.60      3.23 o
   4  -2  -1        3.36        3.12      0.94 o
   4  -2  -1       78.88       72.15      2.95 o
  -4   2   1        3.36        2.71      1.02 o
  -4   2   1        3.36        4.56      1.22 o
  -4   2   1       78.88       77.57      2.91 o
  -4   2   1       78.88       70.97      3.68 o
   3  -2  -1      150.67      157.98      5.22 o
  -3   2   1        6.43        6.07      1.03 o
  -3   2   1        6.43        5.60      0.90 o
  -3   2   1        6.43        5.01      0.92 o
  -3   2   1      150.67      163.61      6.24 o
  -3   2   1      150.67      160.49      5.07 o
   2  -2  -1      390.48      446.57     13.10 o
  -2   2   1       16.66       14.10      1.13 o
  -2   2   1       16.66       14.67      0.93 o
  -2   2   1       16.66       19.35      1.20 o
  -2   2   1      390.48      430.00     14.99 o
  -2   2   1      390.48      429.71     12.58 o
   1  -2  -1      302.68      296.10      9.33 o
  -1   2   1     7096.28     7089.52    234.70 o
  -1   2   1     7096.28     7245.70    209.09 o
  -1   2   1     7096.28     6941.97    198.15 o
  -1   2   1      302.68      314.69      8.69 o
   0  -2  -1      491.66      510.35     17.03 o
   0   2   1      491.66      518.45     15.27 o
   0   2   1      491.66      497.92     14.52 o
   0   2   1       20.97       35.58      1.15 o
   0   2   1       20.97       29.37      1.53 o
  -1  -2  -1      694.80      692.03     19.84 o
  -1  -2  -1      694.80      715.07     23.32 o
  -1  -2  -1       29.64       29.47      1.60 o
   1   2   1       29.64       40.89      1.49 o
   1   2   1       29.64       41.86      1.74 o
   1   2   1      694.80      692.12     21.01 o
  -2  -2  -1      942.07      963.40     31.44 o
  -2  -2  -1      942.07      946.26     26.68 o
  -2  -2  -1       40.18       47.75      2.23 o
   2   2   1      942.07      916.00     28.31 o
   2   2   1       40.18       46.54      1.91 o
  -3  -2  -1        7.68        7.46      1.26 o
  -3  -2  -1      180.08      177.28      5.59 o
  -3  -2  -1      180.08      175.27      6.47 o
   3   2   1        7.68        6.29      0.81 o
   3   2   1        7.68        8.78      1.14 o
   3   2   1      180.08      176.51      6.16 o
  -4  -2  -1        0.11       -0.02      0.80 o
  -4  -2  -1        0.11        0.25      1.15 o
  -4  -2  -1        0.00       -0.66      1.05 o
   4   2   1        0.00       -0.64      0.90 o
   4   2   1        0.11       -0.45      1.05 o
  -5  -2  -1       16.83       17.25      2.09 o
  -5  -2  -1       16.83       15.77      1.79 o
  -5  -2  -1        0.72       -0.46      1.35 o
   5   2   1       16.83       15.55      2.17 o
   5   2   1        0.72        1.61      1.26 o
  -6  -2  -1        0.07        0.99      1.91 o
  -6  -2  -1        1.59        2.81      1.65 o
  -6  -2  -1        1.59        2.98      2.01 o
   6   2   1        1.59        0.45      2.00 o
   6   2   1        0.07       -0.09      1.47 o
  -7  -2  -1        2.53        3.37      2.27 o
   7   2   1       59.20       61.08      4.23 o
   7   2   1        2.53        2.64      1.91 o
  -8  -2  -1        0.18        0.19      3.04 o
   8   2   1        4.29        2.39      3.24 o
   8   2   1        0.18        1.16      2.44 o
   9   2   1        5.45        3.73      3.98 o
   9  -3  -1        0.41        0.29      2.58 o
  -9   3   1        0.41        0.61      3.04 o
  -9   3   1        9.61       16.81      4.61 o
   8  -3  -1        0.33        0.68      1.94 o
  -8   3   1        0.33        1.20      2.46 o
  -8   3   1        7.66        6.53      2.99 o
   7  -3  -1        0.46       -0.59      1.69 o
  -7   3   1        0.46        0.04      1.75 o
  -7   3   1       10.89        8.39      2.59 o
   6  -3  -1        0.06        0.08      1.21 o
   6  -3  -1        1.36        2.00      1.58 o
  -6   3   1        1.36        1.82      1.35 o
  -6   3   1        1.36        1.96      1.84 o
  -6   3   1        0.06       -0.71      1.48 o
   5  -3  -1        1.21        0.22      1.00 o
   5  -3  -1       28.45       27.14      2.02 o
  -5   3   1       28.45       27.19      1.90 o
  -5   3   1       28.45       26.28      2.50 o
  -5   3   1        1.21        0.99      1.28 o
  -5   3   1        1.21        0.51      1.21 o
   4  -3  -1      225.15      230.58      7.48 o
  -4   3   1        9.60       12.73      1.58 o
  -4   3   1        9.60        6.54      1.14 o
  -4   3   1      225.15      219.15      8.75 o
  -4   3   1      225.15      236.72      7.19 o
   3  -3  -1       91.88       86.44      3.11 o
  -3   3   1        3.92        2.95      0.95 o
  -3   3   1        3.92        3.26      0.84 o
  -3   3   1        3.92        3.80      1.09 o
  -3   3   1       91.88       86.00      3.85 o
  -3   3   1       91.88       87.06      3.13 o
   2  -3  -1       18.43       19.29      1.26 o
  -2   3   1      431.99      484.23     14.47 o
  -2   3   1      431.99      479.25     16.48 o
  -2   3   1      431.99      470.88     13.84 o
  -2   3   1       18.43       22.95      1.53 o
  -2   3   1       18.43       18.34      1.05 o
   1  -3  -1      430.76      444.41     15.10 o
   1  -3  -1       18.37       15.56      1.06 o
  -1   3   1      430.76      445.15     12.87 o
  -1   3   1      430.76      441.83     13.42 o
  -1   3   1       18.37       25.60      1.47 o
  -1   3   1       18.37       17.96      0.91 o
   0  -3  -1     5977.42     6527.28    214.21 o
   0   3   1      254.96      409.90     14.46 o
   0   3   1      254.96      432.72     12.02 o
   0   3   1     5977.42     6394.81    190.31 o
   0   3   1     5977.42     6464.75    181.36 o
  -1  -3  -1     1177.65     1227.92     40.04 o
  -1  -3  -1     1177.65     1196.68     34.12 o
  -1  -3  -1       50.23       57.85      2.63 o
   1   3   1       50.23       71.33      2.85 o
   1   3   1       50.23       73.37      2.38 o
   1   3   1     1177.65     1201.28     36.08 o
  -2  -3  -1       16.22       15.73      1.45 o
  -2  -3  -1      380.31      399.69     13.61 o
  -2  -3  -1      380.31      402.39     11.84 o
   2   3   1       16.22       23.10      1.31 o
   2   3   1       16.22       19.91      1.35 o
   2   3   1      380.31      403.53     12.66 o
  -3  -3  -1        6.71        3.63      0.98 o
  -3  -3  -1        6.71        3.13      1.01 o
  -3  -3  -1        0.29        0.10      0.97 o
   3   3   1        6.71        2.89      1.15 o
   3   3   1        0.29        0.54      0.88 o
   3   3   1        0.29        0.31      0.68 o
  -4  -3  -1        3.41        2.55      1.41 o
  -4  -3  -1       79.90       72.95      3.37 o
  -4  -3  -1       79.90       74.46      3.14 o
   4   3   1       79.90       70.02      3.49 o
   4   3   1        3.41        2.45      1.18 o
  -5  -3  -1        5.85        4.42      1.83 o
  -5  -3  -1      137.09      130.94      5.05 o
   5   3   1      137.09      141.58      5.82 o
   5   3   1        5.85        6.84      1.70 o
  -6  -3  -1      205.46      197.94      6.97 o
  -6  -3  -1        8.76        8.31      2.21 o
   6   3   1      205.46      189.51      7.83 o
   6   3   1        8.76        8.67      2.15 o
  -7  -3  -1        0.04        1.08      2.34 o
   7   3   1        0.04       -0.05      1.96 o
   7   3   1        1.04        0.21      2.23 o
  -8  -3  -1        1.04        1.11      3.00 o
   8   3   1       24.37       25.81      4.41 o
   8   3   1        1.04       -0.09      2.46 o
  -9   4   1       19.83       20.75      4.91 o
   8  -4  -1        4.26        1.72      2.17 o
  -8   4   1        4.26        1.27      2.47 o
  -8   4   1       99.82       85.48      5.82 o
   7  -4  -1        0.69        0.94      1.59 o
  -7   4   1        0.69        0.19      2.01 o
  -7   4   1       16.18       15.89      3.08 o
   6  -4  -1       37.44       39.15      2.71 o
   6  -4  -1      877.81      915.49     28.10 o
  -6   4   1      877.81      915.50     26.61 o
  -6   4   1      877.81      920.98     32.20 o
   5  -4  -1      209.96      223.03      7.51 o
  -5   4   1        8.96        8.88      1.72 o
  -5   4   1        8.96        6.81      1.62 o
  -5   4   1        8.96        7.59      1.43 o
  -5   4   1      209.96      220.17      7.12 o
  -5   4   1      209.96      216.00      8.86 o
   4  -4  -1      120.39      115.02      4.26 o
  -4   4   1      120.39      116.47      5.23 o
  -4   4   1      120.39      123.16      4.22 o
  -4   4   1        5.14        6.49      1.51 o
  -4   4   1        5.14        4.47      1.26 o
  -4   4   1        5.14        6.47      1.24 o
   3  -4  -1       10.04        9.62      1.10 o
  -3   4   1       10.04       10.63      1.16 o
  -3   4   1       10.04       10.18      1.49 o
  -3   4   1        0.43       -0.59      0.73 o
  -3   4   1        0.43        0.83      1.02 o
  -3   4   1        0.43        0.26      0.71 o
   2  -4  -1        0.08        0.37      0.65 o
  -2   4   1        1.90        1.38      0.69 o
  -2   4   1        1.90        1.02      0.77 o
  -2   4   1        1.90        1.40      0.95 o
  -2   4   1        0.08       -0.60      0.60 o
  -2   4   1        0.08       -0.39      0.89 o
   1  -4  -1       22.17       20.94      1.38 o
   1  -4  -1      519.87      546.88     19.02 o
  -1   4   1      519.87      577.32     16.31 o
  -1   4   1      519.87      560.61     17.04 o
  -1   4   1       22.17       27.43      1.28 o
  -1   4   1       22.17       33.88      1.89 o
   0  -4  -1     1398.80     1484.00     48.24 o
   0   4   1       59.66       95.86      3.11 o
   0   4   1       59.66       92.16      3.92 o
   0   4   1     1398.80     1434.58     41.08 o
   0   4   1     1398.80     1441.91     43.26 o
  -1  -4  -1       31.88       37.19      2.11 o
  -1  -4  -1      747.49      794.25     23.01 o
  -1  -4  -1      747.49      816.95     26.69 o
   1   4   1       31.88       45.81      2.29 o
   1   4   1       31.88       49.90      1.89 o
   1   4   1      747.49      795.17     24.36 o
  -2  -4  -1        3.40        5.01      1.19 o
  -2  -4  -1       79.73       96.35      3.50 o
  -2  -4  -1       79.73       95.39      3.49 o
   2   4   1        3.40        5.47      1.03 o
   2   4   1        3.40        5.83      1.05 o
   2   4   1       79.73       89.99      3.81 o
  -3  -4  -1        2.03        0.99      1.14 o
  -3  -4  -1       47.53       38.16      1.95 o
  -3  -4  -1       47.53       39.32      2.10 o
   3   4   1        2.03        1.27      0.89 o
   3   4   1        2.03        2.16      1.01 o
   3   4   1       47.53       31.75      2.30 o
  -4  -4  -1       15.25       12.85      1.94 o
  -4  -4  -1      357.63      349.04     10.80 o
   4   4   1      357.63      344.56     11.67 o
   4   4   1       15.25       18.86      1.82 o
  -5  -4  -1       80.61       67.74      3.37 o
  -5  -4  -1        3.44        2.70      1.75 o
   5   4   1        3.44        3.24      1.65 o
   5   4   1       80.61       71.44      3.96 o
  -6  -4  -1       68.39       65.70      3.49 o
  -6  -4  -1        2.92        4.18      2.15 o
   6   4   1       68.39       50.86      3.90 o
   6   4   1        2.92        0.69      1.73 o
  -7  -4  -1        3.12        1.71      2.54 o
   7   4   1        3.12        2.98      2.28 o
   7   4   1       73.21       63.59      5.01 o
  -8  -4  -1        0.33       -0.11      3.25 o
   8   4   1        7.71       12.54      3.95 o
   8   4   1        0.33       -1.85      3.09 o
   9  -5  -1        0.49        1.77      2.71 o
  -9   5   1        0.49       -0.67      3.37 o
  -9   5   1       11.59       14.32      4.45 o
   8  -5  -1        0.11        0.88      2.22 o
  -8   5   1        2.65        2.26      3.22 o
  -8   5   1        0.11       -0.17      2.51 o
  -7   5   1       99.27      105.38      6.30 o
  -6   5   1       14.02       11.77      1.84 o
  -6   5   1       14.02       13.52      2.68 o
  -6   5   1        0.60       -0.13      1.64 o
  -6   5   1        0.60        1.05      1.69 o
  -6   5   1        0.60        2.28      1.83 o
   5  -5  -1        3.71        3.46      1.35 o
  -5   5   1        0.16        0.04      1.30 o
  -5   5   1        0.16        0.83      1.67 o
  -5   5   1        0.16       -0.50      1.29 o
  -5   5   1        3.71        2.28      1.73 o
  -5   5   1        3.71        3.83      1.40 o
   4  -5  -1       34.24       33.95      2.01 o
  -4   5   1       34.24       31.85      2.08 o
  -4   5   1       34.24       30.93      2.57 o
  -4   5   1        1.46        0.94      1.36 o
  -4   5   1        1.46        0.74      1.13 o
  -4   5   1        1.46        0.46      1.11 o
   3  -5  -1        5.04        4.70      1.06 o
  -3   5   1      118.25      138.95      4.67 o
  -3   5   1      118.25      129.42      4.72 o
  -3   5   1      118.25      128.22      5.57 o
  -3   5   1        5.04        3.87      0.97 o
  -3   5   1        5.04        5.53      1.50 o
   2  -5  -1       17.41       15.63      1.40 o
  -2   5   1      408.08      424.83     13.06 o
  -2   5   1      408.08      419.48     14.68 o
  -2   5   1      408.08      410.95     12.48 o
  -2   5   1       17.41       17.21      1.27 o
  -2   5   1       17.41       21.24      2.02 o
   1  -5  -1      143.45      145.37      5.56 o
   1  -5  -1        6.12        5.09      1.07 o
  -1   5   1        6.12        8.18      1.39 o
  -1   5   1        6.12        8.23      0.93 o
  -1   5   1      143.45      149.26      5.15 o
  -1   5   1      143.45      149.48      5.01 o
   0  -5  -1        4.64        5.90      1.17 o
   0  -5  -1      108.86      109.81      3.93 o
   0  -5  -1      108.86      112.65      4.20 o
   0   5   1        4.64        5.75      1.33 o
   0   5   1        4.64        8.07      0.95 o
   0   5   1      108.86      111.10      4.19 o
  -1  -5  -1        5.21        4.76      0.70 o
  -1  -5  -1        5.21        4.43      1.00 o
  -1  -5  -1        0.22       -0.30      0.93 o
   1   5   1        0.22        0.64      0.79 o
   1   5   1        0.22        0.22      1.02 o
   1   5   1        5.21        4.97      1.31 o
  -2  -5  -1        1.96        2.27      1.31 o
  -2  -5  -1       45.87       32.11      1.96 o
   2   5   1        1.96        1.97      1.12 o
   2   5   1        1.96        1.33      0.99 o
   2   5   1       45.87       33.76      2.23 o
  -3  -5  -1       23.67       22.35      1.88 o
  -3  -5  -1        1.01        1.94      1.39 o
   3   5   1        1.01        1.44      1.25 o
   3   5   1       23.67       23.77      2.36 o
  -4  -5  -1      361.04      320.41     10.37 o
  -4  -5  -1       15.40       15.31      2.30 o
   4   5   1      361.04      332.52     11.29 o
   4   5   1       15.40       20.80      2.02 o
  -5  -5  -1       10.60       10.47      2.26 o
  -5  -5  -1      248.48      253.93      8.71 o
   5   5   1      248.48      256.44      9.51 o
   5   5   1       10.60       11.87      2.00 o
  -6  -5  -1        9.01        8.16      2.39 o
  -6  -5  -1        0.38        1.52      2.18 o
   6   5   1        0.38       -0.02      1.99 o
   6   5   1        9.01        6.47      2.53 o
  -7  -5  -1        2.77        3.88      3.23 o
   7   5   1        2.77        1.08      2.37 o
   7   5   1       65.05       62.43      5.37 o
  -9   6   1        2.63        2.68      5.04 o
   8  -6  -1        2.23        1.22      2.13 o
  -8   6   1       52.36       54.52      5.14 o
  -8   6   1        2.23        1.68      4.62 o
   7  -6  -1        3.27        4.54      1.95 o
  -7   6   1       76.74       82.54      5.48 o
  -7   6   1        3.27        2.84      2.32 o
  -6   6   1       15.79       11.94      2.75 o
  -6   6   1        0.67       -0.48      1.81 o
  -6   6   1        0.67        0.50      2.04 o
  -6   6   1        0.67       -0.65      1.48 o
   5  -6  -1        1.39        0.52      1.36 o
   5  -6  -1       32.47       29.46      2.28 o
  -5   6   1        1.39        2.72      1.93 o
  -5   6   1        1.39        1.38      1.46 o
  -5   6   1       32.47       32.27      3.06 o
  -5   6   1       32.47       30.98      2.33 o
   4  -6  -1        6.21        7.93      1.48 o
   4  -6  -1        0.26        0.10      1.22 o
  -4   6   1        6.21        8.65      2.10 o
  -4   6   1        6.21        6.76      1.37 o
  -4   6   1        0.26       -0.50      1.45 o
   3  -6  -1        0.11        0.57      1.08 o
  -3   6   1        2.63        0.56      1.32 o
  -3   6   1        2.63        0.93      1.09 o
  -3   6   1        2.63        4.89      1.26 o
  -3   6   1        0.11        0.42      1.34 o
  -3   6   1        0.11       -0.22      0.99 o
   2  -6  -1       12.91        8.62      1.37 o
  -2   6   1       12.91       18.81      1.96 o
  -2   6   1       12.91        9.95      1.19 o
  -2   6   1      302.61      318.74      9.80 o
  -2   6   1      302.61      310.46     10.21 o
  -2   6   1      302.61      315.65     11.37 o
   1  -6  -1      574.65      555.85     18.97 o
   1  -6  -1       24.51       20.81      1.82 o
  -1   6   1      574.65      550.63     17.23 o
  -1   6   1      574.65      557.77     16.47 o
  -1   6   1       24.51       23.12      1.50 o
  -1   6   1       24.51       31.64      2.41 o
   0  -6  -1        2.65        3.40      1.25 o
   0  -6  -1       62.09       58.99      2.75 o
   0  -6  -1       62.09       65.59      2.73 o
   0   6   1        2.65        2.81      1.25 o
   0   6   1        2.65        1.99      0.89 o
   0   6   1       62.09       61.13      3.06 o
  -1  -6  -1        8.35        9.60      1.38 o
  -1  -6  -1        0.36       -0.98      1.13 o
   1   6   1        8.35        8.20      1.52 o
   1   6   1        0.36        1.05      0.88 o
   1   6   1        0.36        1.28      1.21 o
  -2  -6  -1        7.77       10.31      1.63 o
  -2  -6  -1        0.33        0.61      1.26 o
   2   6   1        7.77        7.01      1.59 o
   2   6   1        0.33        1.16      1.15 o
   2   6   1        0.33        0.04      1.28 o
  -3  -6  -1       15.33       18.40      2.28 o
  -3  -6  -1      359.52      357.75     11.31 o
   3   6   1       15.33       21.80      2.15 o
   3   6   1      359.52      359.74     12.20 o
  -4  -6  -1      108.07       94.68      4.36 o
  -4  -6  -1        4.61        7.89      2.32 o
   4   6   1      108.07       97.80      4.75 o
   4   6   1        4.61        3.37      1.61 o
  -5  -6  -1      173.80      174.04      6.68 o
  -5  -6  -1        7.41        7.55      2.33 o
   5   6   1      173.80      167.56      7.25 o
   5   6   1        7.41        7.70      2.01 o
  -6  -6  -1        0.87       -0.24      2.33 o
  -6  -6  -1       20.33       24.94      3.22 o
   6   6   1       20.33       28.02      3.88 o
   6   6   1        0.87       -0.32      2.13 o
  -7  -6  -1        0.66        0.62      3.65 o
   7   6   1        0.66        0.74      2.66 o
   7   6   1       15.37       20.56      4.39 o
  -8   7   1       42.46       46.20      5.26 o
   7  -7  -1        0.64        0.19      3.92 o
  -7   7   1       15.03       15.44      3.35 o
  -7   7   1        0.64       -0.45      2.91 o
   6  -7  -1        0.00        0.13      1.79 o
  -6   7   1        0.00       -0.56      2.25 o
  -6   7   1        0.00        0.08      1.78 o
  -6   7   1        0.02        0.99      2.39 o
   5  -7  -1        0.99        0.75      1.58 o
  -5   7   1        0.99        0.49      2.05 o
  -5   7   1        0.99        1.65      1.62 o
  -5   7   1       23.20       27.15      2.42 o
  -5   7   1       23.20       23.32      3.12 o
   4  -7  -1        2.06        0.53      1.29 o
   4  -7  -1       48.41       51.38      2.82 o
  -4   7   1        2.06        2.31      1.35 o
  -4   7   1        2.06        3.30      2.01 o
  -4   7   1       48.41       53.32      3.60 o
  -4   7   1       48.41       48.86      2.89 o
   3  -7  -1        0.24        0.42      1.20 o
  -3   7   1        5.73        7.68      1.51 o
  -3   7   1        5.73        8.01      1.53 o
  -3   7   1        5.73        7.68      1.85 o
  -3   7   1        0.24        0.36      1.03 o
  -3   7   1        0.24        0.39      1.56 o
   2  -7  -1        0.14       -0.01      1.14 o
   2  -7  -1        3.37        2.36      1.28 o
  -2   7   1        0.14        0.01      1.39 o
  -2   7   1        0.14       -0.22      1.02 o
  -2   7   1        3.37        3.18      1.24 o
  -2   7   1        3.37        3.62      1.44 o
   1  -7  -1      360.23      358.98     12.52 o
  -1   7   1      360.23      347.94     11.09 o
  -1   7   1      360.23      357.32     11.62 o
  -1   7   1       15.36       15.62      1.52 o
  -1   7   1       15.36       21.44      2.25 o
   0  -7  -1        0.02       -0.02      1.17 o
   0  -7  -1        0.52        0.76      1.07 o
   0   7   1        0.02        0.67      1.00 o
   0   7   1        0.02        0.49      1.37 o
   0   7   1        0.52        0.40      1.22 o
  -1  -7  -1       26.18       25.32      1.98 o
  -1  -7  -1        1.12        0.65      1.28 o
   1   7   1        1.12        1.31      1.40 o
   1   7   1        1.12        0.62      1.08 o
   1   7   1       26.18       27.61      2.30 o
  -2  -7  -1        0.54       -0.76      1.24 o
  -2  -7  -1        0.02        0.74      1.67 o
   2   7   1        0.02       -0.37      1.38 o
   2   7   1        0.02       -0.08      1.48 o
   2   7   1        0.54       -0.13      1.62 o
  -3  -7  -1      160.63      160.19      6.05 o
  -3  -7  -1        6.85        8.53      2.13 o
   3   7   1        6.85       11.57      2.00 o
   3   7   1      160.63      161.19      6.58 o
  -4  -7  -1       20.08       26.16      2.87 o
  -4  -7  -1        0.86        1.08      2.02 o
   4   7   1        0.86        0.73      1.90 o
   4   7   1       20.08       18.13      2.78 o
  -5  -7  -1        8.32       10.42      2.94 o
  -5  -7  -1      195.09      196.52      7.53 o
   5   7   1        8.32       10.41      2.34 o
   5   7   1      195.09      190.32      8.14 o
  -6  -7  -1        1.71        1.28      2.76 o
  -6  -7  -1       40.14       38.28      3.77 o
   6   7   1        1.71        0.76      2.50 o
   6   7   1       40.14       41.91      4.39 o
   7   7   1        0.40        1.04      3.53 o
  -7   8   1       52.88       54.92      5.46 o
  -6   8   1        0.01       -0.67      2.26 o
  -6   8   1        0.17        1.93      2.71 o
  -5   8   1       21.40       25.35      2.64 o
  -5   8   1       21.40       24.32      3.44 o
  -5   8   1        0.91        0.69      2.30 o
   4  -8  -1        2.46        1.40      1.55 o
   4  -8  -1       57.63       53.20      3.11 o
  -4   8   1       57.63       55.92      3.29 o
  -4   8   1       57.63       52.39      3.83 o
  -4   8   1        2.46        2.18      2.22 o
   3  -8  -1        0.05       -0.15      1.51 o
   3  -8  -1        1.11       -0.17      1.59 o
  -3   8   1        1.11        1.34      1.45 o
  -3   8   1        1.11        0.24      1.49 o
  -3   8   1        0.05        0.25      1.31 o
  -3   8   1        0.05       -0.07      1.79 o
   2  -8  -1       14.27       16.04      2.07 o
   2  -8  -1        0.61        1.93      1.53 o
  -2   8   1       14.27       12.23      1.91 o
  -2   8   1       14.27       13.02      1.89 o
  -2   8   1        0.61        1.11      1.19 o
  -2   8   1        0.61        1.19      1.76 o
   1  -8  -1       35.37       29.54      2.57 o
   1  -8  -1      829.19      814.95     23.93 o
  -1   8   1       35.37       45.76      3.16 o
  -1   8   1       35.37       36.26      2.19 o
  -1   8   1      829.19      811.39     25.22 o
   0  -8  -1        3.60        3.76      1.73 o
   0  -8  -1       84.49       77.44      3.55 o
   0   8   1        3.60        2.69      1.32 o
   0   8   1        3.60        4.64      1.80 o
   0   8   1       84.49       75.13      3.94 o
  -1  -8  -1       21.87       21.58      2.41 o
  -1  -8  -1      512.76      481.88     15.27 o
   1   8   1       21.87       31.12      2.93 o
   1   8   1       21.87       28.43      2.26 o
   1   8   1      512.76      517.06     16.40 o
  -2  -8  -1        1.21        1.55      1.95 o
  -2  -8  -1       28.31       23.32      2.34 o
   2   8   1        1.21        1.75      1.63 o
   2   8   1       28.31       26.83      2.74 o
  -3  -8  -1       14.71       20.24      2.89 o
  -3  -8  -1      344.87      310.51     10.51 o
   3   8   1       14.71       20.01      2.49 o
   3   8   1      344.87      319.78     11.38 o
  -4  -8  -1        6.44        5.20      2.74 o
  -4  -8  -1      151.06      139.68      6.11 o
   4   8   1        6.44       10.04      2.59 o
   4   8   1      151.06      145.81      6.62 o
  -5  -8  -1        0.98       -0.90      2.86 o
  -5  -8  -1       23.07       22.45      3.31 o
   5   8   1       23.07       21.03      3.48 o
   5   8   1        0.98        0.21      2.54 o
  -6  -8  -1       22.00       17.67      3.75 o
  -6  -8  -1        0.94        0.80      3.71 o
   6   8   1        0.94        0.78      3.12 o
   6   8   1       22.00       26.38      4.58 o
  -8   9   1        0.68        0.82      4.70 o
   7  -9  -1        0.77        0.96      3.30 o
  -7   9   1       18.12       15.67      3.96 o
  -6   9   1        2.44        2.18      3.02 o
  -6   9   1       57.25       59.61      5.17 o
  -5   9   1        0.11        2.13      2.47 o
  -5   9   1        2.56        1.26      1.96 o
  -5   9   1        2.56        2.97      2.38 o
   4  -9  -1       12.04       12.56      2.64 o
  -4   9   1       12.04       12.26      2.34 o
  -4   9   1       12.04       10.32      2.30 o
  -4   9   1        0.51       -0.17      2.18 o
   3  -9  -1        1.76        2.28      1.85 o
   3  -9  -1       41.28       34.93      3.09 o
  -3   9   1        1.76        0.69      2.33 o
  -3   9   1       41.28       35.75      2.79 o
  -3   9   1       41.28       38.32      3.07 o
   2  -9  -1        3.33        2.71      1.80 o
   2  -9  -1       78.05       64.02      3.34 o
  -2   9   1       78.05       64.19      3.73 o
  -2   9   1        3.33        2.43      2.11 o
   1  -9  -1      201.39      194.16      6.94 o
   1  -9  -1        8.59       10.04      2.09 o
  -1   9   1      201.39      196.45      7.52 o
  -1   9   1        8.59       10.10      2.43 o
   0  -9  -1      128.39      138.18      5.33 o
   0  -9  -1        5.48        7.04      2.16 o
   0   9   1      128.39      124.97      5.60 o
   0   9   1        5.48        9.63      2.55 o
  -1  -9  -1      767.26      764.67     22.89 o
  -1  -9  -1       32.73       42.00      3.44 o
   1   9   1       32.73       37.60      2.83 o
   1   9   1       32.73       51.37      3.80 o
   1   9   1      767.26      759.08     24.26 o
  -2  -9  -1       59.09       50.40      3.32 o
  -2  -9  -1        2.52        1.48      2.28 o
   2   9   1        2.52        3.53      1.90 o
   2   9   1       59.09       51.96      3.75 o
  -3  -9  -1      610.09      612.40     18.96 o
  -3  -9  -1       26.02       34.71      3.56 o
   3   9   1       26.02       44.63      3.55 o
   3   9   1      610.09      605.10     20.20 o
  -4  -9  -1        3.96        6.42      3.21 o
  -4  -9  -1       92.79       90.57      4.84 o
   4   9   1       92.79       81.41      5.32 o
   4   9   1        3.96        4.53      2.35 o
  -5  -9  -1       19.12       19.26      3.89 o
  -5  -9  -1      448.19      453.89     15.20 o
   5   9   1      448.19      450.32     16.31 o
   5   9   1       19.12       23.10      3.79 o
   6   9   1        0.33        1.05      3.52 o
   7 -10  -1        1.96        3.06      4.06 o
   7 -10  -1       45.92       44.48      5.51 o
   6 -10  -1       58.65       67.48      5.74 o
  -6  10   1        2.50        2.59      3.49 o
   5 -10  -1        1.44        0.47      2.63 o
  -5  10   1        0.06        2.01      2.73 o
   4 -10  -1        7.92       11.48      3.02 o
  -4  10   1        0.34        2.73      2.71 o
  -4  10   1        7.92        7.42      2.35 o
  -3  10   1       65.00       60.21      3.71 o
  -3  10   1       65.00       56.18      3.93 o
  -3  10   1        2.77        0.33      2.33 o
   2 -10  -1       14.76       17.94      2.40 o
  -2  10   1       14.76       13.53      2.38 o
  -2  10   1        0.63        0.75      2.25 o
   1 -10  -1       10.12       11.19      2.10 o
   1 -10  -1        0.43       -1.20      2.09 o
  -1  10   1        0.43        0.09      2.41 o
  -1  10   1       10.12        7.82      2.39 o
   0 -10  -1        0.51        1.32      2.12 o
   0 -10  -1       11.99       12.62      2.32 o
   0  10   1        0.51       -0.42      2.42 o
   0  10   1       11.99       13.74      2.78 o
  -1 -10  -1        0.71        0.66      2.26 o
  -1 -10  -1       16.62       16.71      2.49 o
   1  10   1       16.62       20.14      2.91 o
   1  10   1        0.71        0.40      2.53 o
  -2 -10  -1       73.95       74.26      4.25 o
  -2 -10  -1        3.15        2.82      2.66 o
   2  10   1       73.95       73.08      5.00 o
  -3 -10  -1        2.45        3.18      3.05 o
  -3 -10  -1       57.55       59.23      4.12 o
   3  10   1       57.55       50.65      4.44 o
  -4 -10  -1       68.90       68.46      5.23 o
  -4 -10  -1        2.94        2.74      3.83 o
   4  10   1       68.90       80.97      5.57 o
   7 -11  -1        0.26       -0.26      4.12 o
   7 -11  -1        6.16       11.28      5.01 o
   6 -11  -1        9.18        8.89      4.09 o
  -6  11   1        0.39       -0.84      3.54 o
  -5  11   1        6.54        7.67      3.48 o
  -4  11   1        0.31       -1.89      2.99 o
   3 -11  -1       13.48       10.59      2.36 o
  -3  11   1       13.48       19.07      3.17 o
  -3  11   1        0.58        0.86      2.72 o
   2 -11  -1       10.41       10.56      2.31 o
  -2  11   1       10.41       10.16      2.65 o
  -2  11   1        0.44        1.09      3.04 o
   1 -11  -1       11.69       12.07      2.40 o
  -1  11   1        0.50        1.85      2.67 o
  -1  11   1       11.69       14.91      2.97 o
   0 -11  -1        0.34        0.10      1.98 o
   0  11   1        0.01       -0.07      2.87 o
   0  11   1        0.34        3.31      2.66 o
  -1 -11  -1       16.21       15.21      2.79 o
  -1 -11  -1        0.69        0.65      2.76 o
   1  11   1       16.21       16.11      3.26 o
  -2 -11  -1       11.24       12.72      3.12 o
  -2 -11  -1        0.48       -2.88      3.04 o
   2  11   1       11.24       11.33      3.49 o
  -3 -11  -1        0.07       -0.12      3.64 o
  -3 -11  -1        1.65        1.34      2.73 o
   3  11   1        1.65        3.01      3.62 o
  -4 -11  -1        5.65        4.54      3.99 o
   4 -12  -1        0.08       -0.54      2.39 o
  -4  12   1        0.00        0.47      3.81 o
   3 -12  -1       20.92       24.17      3.40 o
  -3  12   1        0.89        0.60      3.12 o
   2 -12  -1       11.59       11.55      2.69 o
  -2  12   1       11.59        8.66      3.11 o
  -2  12   1        0.49       -0.39      3.32 o
   1 -12  -1       27.42       38.51      3.64 o
  -1  12   1       27.42       35.63      4.06 o
  -1  12   1        1.17        0.56      3.23 o
   0 -12  -1        0.48       -0.64      2.37 o
   0  12   1        0.48       -1.41      2.83 o
   0  12   1        0.02        0.22      3.34 o
  -1 -12  -1       31.44       28.23      3.66 o
   1  12   1       31.44       33.09      4.53 o
  -2 -12  -1        0.06        0.16      2.89 o
   2  12   1        0.06        0.67      3.23 o
  -3 -12  -1        0.07        0.79      4.19 o
   3 -13  -1      190.19      254.32      9.92 o
  -3  13   1        8.11       12.76      4.83 o
   2 -13  -1       60.64       68.11      5.31 o
  -2  13   1        2.59        1.29      4.28 o
   1 -13  -1      165.24      205.92      8.53 o
  -1  13   1        7.05       10.72      4.63 o
  -1  13   1      165.24      198.35      9.21 o
   0 -13  -1      163.00      173.66      7.88 o
   0  13   1      163.00      173.80      8.80 o
   0  13   1        6.95       10.60      4.76 o
   1  13   1       39.41       59.25      9.38 o
  -1 -13   2       49.43       45.56      5.32 o
   0  13  -2       21.73       17.57      3.82 o
   0 -13   2        0.93        0.64      3.36 o
   0 -13   2       21.73       14.09      3.76 o
  -1  13  -2        0.15        0.88      3.15 o
   1 -13   2        0.15        2.27      3.16 o
   1 -13   2        0.01        1.73      3.82 o
  -2  13  -2        9.23        7.78      3.95 o
   2 -13   2        0.39        0.70      4.02 o
   2 -13   2        9.23       10.45      3.34 o
  -3  13  -2        1.26        2.05      3.73 o
   3 -13   2        0.05       -0.16      4.02 o
  -4  13  -2        0.01       -0.08      3.37 o
   3  12  -2        2.73       -0.13      3.65 o
   2  12  -2        1.21        1.00      2.90 o
   2  12  -2       28.35       26.81      4.82 o
  -2 -12   2       28.35       29.44      3.82 o
   1  12  -2        0.02        0.32      2.61 o
   1  12  -2        0.55        1.30      3.06 o
  -1 -12   2        0.55        0.81      2.50 o
   0  12  -2        3.05        5.88      3.42 o
   0  12  -2        0.13       -0.01      2.37 o
   0 -12   2        3.05        2.31      2.41 o
   0 -12   2        0.13       -0.44      3.12 o
  -1  12  -2       20.09       15.93      3.33 o
   1 -12   2        0.86        0.52      3.27 o
   1 -12   2       20.09       17.33      3.06 o
  -2  12  -2       45.19       53.62      4.97 o
   2 -12   2        1.93        1.18      3.25 o
   2 -12   2       45.19       55.01      4.08 o
  -3  12  -2        1.15        3.03      3.08 o
   3 -12   2        0.05       -0.93      3.02 o
  -4  12  -2       75.38       77.19      5.74 o
   4 -12   2        3.22        1.94      3.36 o
   5 -12   2        0.59        1.94      3.68 o
   5 -12   2       13.78       25.98      4.23 o
   4  11  -2        0.07        1.98      3.24 o
   3  11  -2        1.33        0.55      2.78 o
   3  11  -2       31.28       32.84      4.31 o
  -3 -11   2       31.28       31.57      3.89 o
   2  11  -2        8.77        6.82      4.69 o
   2  11  -2        0.31        0.47      2.41 o
  -2 -11   2        8.77        8.57      3.46 o
   1  11  -2        0.01        0.66      2.89 o
   1  11  -2        0.00        0.16      2.34 o
  -1 -11   2        0.01       -0.27      2.05 o
   0  11  -2       17.36       18.99      3.30 o
   0  11  -2        0.74        0.83      2.32 o
   0 -11   2       17.36       23.88      3.04 o
   0 -11   2        0.74        1.50      2.44 o
  -1  11  -2        0.45        1.36      2.32 o
  -1  11  -2        0.02       -1.18      2.01 o
   1 -11   2        0.45        0.38      1.99 o
   1 -11   2        0.02        3.06      2.78 o
  -2  11  -2       22.15       20.22      3.35 o
  -2  11  -2        0.94        0.00      2.13 o
   2 -11   2        0.94        0.74      2.80 o
   2 -11   2       22.15       17.69      2.49 o
  -3  11  -2       14.40       10.70      2.91 o
  -3  11  -2        0.61        0.42      1.91 o
   3 -11   2        0.61        0.36      2.96 o
  -4  11  -2        1.15        0.08      2.34 o
  -4  11  -2       27.03       25.29      3.50 o
   4 -11   2        1.15        0.25      2.74 o
   5 -11   2        0.80        2.42      3.51 o
   5 -11   2       18.69       14.59      3.32 o
  -6  11  -2        1.02       -0.48      3.90 o
  -7  11  -2       30.31       29.06      8.83 o
   7 -11   2        1.29       -1.19      4.42 o
   5  10  -2        0.52       -0.68      3.62 o
  -5 -10   2        0.52        1.11      4.04 o
   4  10  -2       18.14       18.84      4.06 o
   4  10  -2        0.77       -0.45      2.66 o
  -4 -10   2        0.77        0.86      3.09 o
  -4 -10   2       18.14       20.54      3.40 o
   3  10  -2        3.19        4.37      2.41 o
   3  10  -2       74.81       78.25      5.41 o
  -3 -10   2       74.81       76.42      4.54 o
   2  10  -2        0.32        0.90      2.05 o
   2  10  -2        7.51        5.52      2.47 o
  -2 -10   2        7.51        6.16      2.38 o
   1  10  -2        1.82        2.53      2.14 o
   1  10  -2       42.73       39.80      3.65 o
  -1 -10   2        1.82        2.71      2.38 o
  -1 -10   2       42.73       40.99      3.15 o
   0  10  -2        9.83        8.34      2.09 o
   0  10  -2      230.43      229.26      8.93 o
   0 -10   2        9.83        9.76      2.76 o
   0 -10   2      230.43      216.75      7.90 o
  -1  10  -2        0.88        1.09      1.90 o
  -1  10  -2       20.55       13.56      2.54 o
   1 -10   2        0.88        0.78      2.07 o
   1 -10   2       20.55       17.03      2.27 o
  -2  10  -2        2.46        1.16      1.88 o
  -2  10  -2       57.67       42.35      3.52 o
   2 -10   2       57.67       42.81      3.07 o
   2 -10   2        2.46        1.68      2.17 o
  -3  10  -2      192.77      152.66      6.78 o
  -3  10  -2        8.22        3.27      1.94 o
   3 -10   2      192.77      163.32      5.99 o
   3 -10   2        8.22        4.32      2.62 o
  -4  10  -2      158.49      145.43      7.17 o
  -4  10  -2        6.76        6.44      2.35 o
   4 -10   2        6.76        5.52      2.57 o
  -5  10  -2        0.65        1.35      2.41 o
  -5  10  -2       15.14       11.12      3.15 o
   5 -10   2        0.65       -0.57      2.87 o
   5 -10   2       15.14       15.45      3.12 o
  -6  10  -2       59.42       61.68      5.75 o
  -6  10  -2        2.53        1.57      2.81 o
   6 -10   2        2.53        1.82      2.94 o
   6 -10   2       59.42       52.69      4.56 o
  -7  10  -2        0.01        2.38      3.57 o
  -7  10  -2        0.28        0.49      3.82 o
   7 -10   2        0.01        0.70      3.72 o
  -6  -9   2        0.07        0.92      3.72 o
   5   9  -2        1.61        0.50      2.75 o
   5   9  -2       37.70       36.30      4.51 o
  -5  -9   2        1.61        2.17      3.28 o
  -5  -9   2       37.70       38.27      4.09 o
   4   9  -2        0.18       -0.88      2.25 o
   4   9  -2        4.13        7.10      2.87 o
  -4  -9   2        0.18        2.58      2.71 o
  -4  -9   2        4.13        1.48      2.27 o
   3   9  -2        5.89       10.27      2.62 o
  -3  -9   2      138.05      140.14      5.96 o
  -3  -9   2        5.89        8.46      2.61 o
   2   9  -2        0.00        0.63      1.70 o
   2   9  -2        0.08        1.81      2.06 o
  -2  -9   2        0.08       -0.40      1.61 o
  -2  -9   2        0.00        1.21      2.04 o
   1   9  -2        0.09       -0.34      1.78 o
   1   9  -2        2.13        3.77      1.99 o
  -1  -9   2        2.13        3.58      1.88 o
  -1  -9   2        0.09       -0.16      2.84 o
  -1  -9   2        0.09       -0.06      1.88 o
   0   9  -2       10.06       15.68      2.66 o
   0   9  -2        0.43        0.11      1.48 o
   0  -9   2       10.06        8.05      1.89 o
   0  -9   2        0.43       -0.47      1.69 o
  -1   9  -2      535.96      548.04     17.46 o
  -1   9  -2       22.86       18.35      2.29 o
   1  -9   2      535.96      507.00     15.97 o
   1  -9   2       22.86       25.57      2.80 o
  -2   9  -2       77.24       57.58      3.67 o
  -2   9  -2        3.29        1.68      1.67 o
   2  -9   2        3.29        3.79      2.17 o
   2  -9   2       77.24       63.68      3.22 o
  -3   9  -2      182.79      169.22      6.84 o
  -3   9  -2      182.79      169.93      7.22 o
  -3   9  -2        7.80        3.44      1.75 o
   3  -9   2        7.80        7.29      2.26 o
   3  -9   2      182.79      165.03      5.96 o
  -4   9  -2        0.06       -0.12      1.58 o
  -4   9  -2        1.36        0.02      2.24 o
   4  -9   2        0.06       -0.33      2.29 o
   4  -9   2        1.36       -1.09      1.82 o
  -5   9  -2        0.01        2.08      1.96 o
  -5   9  -2        0.27        2.70      2.70 o
   5  -9   2        0.01       -0.45      2.21 o
   5  -9   2        0.27        0.74      2.17 o
  -6   9  -2        1.61        0.09      2.04 o
  -6   9  -2       37.67       36.19      4.18 o
   6  -9   2       37.67       34.89      3.78 o
   6  -9   2        1.61        0.96      2.79 o
  -7   9  -2        0.54        1.18      3.95 o
  -7   9  -2        0.02       -0.05      3.05 o
   7  -9   2        0.02       -0.91      3.22 o
  -8   9  -2        0.51        1.92      3.74 o
   6   8  -2        5.67        5.30      3.37 o
   6   8  -2        0.24        1.82      3.30 o
  -6  -8   2        5.67        4.88      3.06 o
  -6  -8   2        0.24        1.08      3.53 o
   5   8  -2        0.57        0.96      2.52 o
   5   8  -2        0.02       -0.71      2.33 o
  -5  -8   2        0.02        0.02      2.79 o
  -5  -8   2        0.57        1.89      2.64 o
   4   8  -2        0.37       -0.76      2.29 o
  -4  -8   2        0.37        1.96      2.00 o
   3   8  -2        4.73        5.50      2.20 o
   3   8  -2        0.20        0.69      1.90 o
  -3  -8   2        0.20       -0.13      1.94 o
  -3  -8   2        4.73        6.67      1.87 o
   2   8  -2        2.42        1.40      1.96 o
   2   8  -2        0.10        0.35      1.66 o
  -2  -8   2        0.10       -0.15      1.67 o
  -2  -8   2        0.10        0.06      1.77 o
  -2  -8   2        2.42        5.49      1.85 o
   1   8  -2        1.08        1.91      1.61 o
   1   8  -2        0.05       -0.57      1.49 o
  -1  -8   2        0.05        0.50      1.52 o
  -1  -8   2        0.05        0.40      1.57 o
  -1  -8   2        1.08       -0.02      1.29 o
   0   8  -2      134.10      138.63      5.78 o
   0   8  -2        5.72        4.50      1.44 o
   0  -8   2        5.72        9.27      2.04 o
   0  -8   2        5.72        3.80      1.40 o
   0  -8   2      134.10      138.69      5.22 o
  -1   8  -2        0.32        0.52      1.41 o
  -1   8  -2        7.49        9.53      1.84 o
   1  -8   2        0.32        0.80      1.71 o
   1  -8   2        7.49        9.01      1.63 o
  -2   8  -2        0.42        0.86      1.25 o
  -2   8  -2        9.74       10.64      1.93 o
  -2   8  -2        9.74        7.32      1.80 o
   2  -8   2        9.74        8.06      1.38 o
   2  -8   2        0.42       -1.06      1.63 o
  -3   8  -2        4.58        3.71      1.58 o
  -3   8  -2      107.47       98.08      4.88 o
  -3   8  -2      107.47      100.00      4.69 o
   3  -8   2        4.58        3.15      1.80 o
   3  -8   2      107.47       94.96      3.83 o
  -4   8  -2        0.94        0.85      1.47 o
  -4   8  -2       22.10       24.93      3.10 o
   4  -8   2        0.94        0.29      2.03 o
   4  -8   2       22.10       24.75      2.67 o
  -5   8  -2        0.71        0.70      1.87 o
  -5   8  -2       16.73       19.32      3.25 o
   5  -8   2        0.71        1.36      2.05 o
   5  -8   2       16.73       20.20      2.79 o
  -6   8  -2       27.70       18.35      3.36 o
  -6   8  -2        1.18       -0.46      1.92 o
   6  -8   2        1.18        1.51      2.31 o
   6  -8   2       27.70       24.50      3.16 o
  -7   8  -2        2.90        1.83      2.40 o
  -7   8  -2       68.01       73.93      6.04 o
   7  -8   2        2.90        1.41      2.64 o
   7  -8   2       68.01       72.22      4.58 o
  -8   8  -2        3.24        1.91      3.01 o
  -8   8  -2       75.89       79.46      7.29 o
   7   7  -2        1.53       -0.10      3.34 o
   7   7  -2       35.93       48.86      5.29 o
  -7  -7   2       35.93       40.01      4.93 o
  -7  -7   2        1.53        2.55      3.64 o
   6   7  -2        0.00       -0.14      2.45 o
   6   7  -2        0.00        2.06      3.12 o
  -6  -7   2        0.00       -0.33      2.80 o
  -6  -7   2        0.00       -0.10      3.00 o
   5   7  -2        0.12        0.08      2.29 o
   5   7  -2        2.80        1.96      2.27 o
  -5  -7   2        2.80        2.19      2.10 o
  -5  -7   2        0.12       -0.39      2.12 o
   4   7  -2        5.68        9.92      2.51 o
   4   7  -2        0.24       -0.93      1.65 o
  -4  -7   2        5.68        9.24      2.16 o
  -4  -7   2        0.24        0.54      1.98 o
   3   7  -2        7.83        9.55      1.93 o
   3   7  -2      183.61      166.18      6.87 o
  -3  -7   2      183.61      181.05      6.49 o
  -3  -7   2        7.83        7.52      2.00 o
   2   7  -2        0.69        0.30      1.34 o
   2   7  -2       16.28       16.14      2.26 o
  -2  -7   2        0.69        1.40      1.39 o
  -2  -7   2        0.69        1.14      1.57 o
  -2  -7   2       16.28       14.52      2.01 o
   1   7  -2       14.92       15.50      2.62 o
  -1  -7   2       14.92       14.95      2.06 o
  -1  -7   2        0.59        3.06      1.49 o
   0   7  -2       41.65       41.42      2.71 o
   0   7  -2        1.78        2.60      1.20 o
   0  -7   2        1.78        0.85      1.09 o
   0  -7   2        1.78        2.88      1.56 o
   0  -7   2       41.65       38.40      2.23 o
  -1   7  -2        4.06        3.45      1.37 o
  -1   7  -2        4.06        3.85      1.28 o
  -1   7  -2        0.17        0.18      1.21 o
   1  -7   2        0.17        0.11      1.25 o
   1  -7   2        0.17        0.33      0.92 o
   1  -7   2        4.06        4.56      1.23 o
  -2   7  -2      116.75      107.86      4.61 o
  -2   7  -2      116.75      112.60      4.80 o
  -2   7  -2        4.98        4.67      1.38 o
   2  -7   2        4.98        8.19      1.84 o
   2  -7   2      116.75      108.19      4.00 o
  -3   7  -2       23.65       22.98      2.22 o
  -3   7  -2       23.65       25.71      2.51 o
  -3   7  -2        1.01        0.79      1.22 o
   3  -7   2       23.65       23.93      1.72 o
   3  -7   2        1.01        1.46      1.49 o
  -4   7  -2        0.63       -0.29      1.32 o
  -4   7  -2       14.75       18.93      2.68 o
   4  -7   2        0.63        1.03      1.65 o
   4  -7   2       14.75       15.31      2.00 o
  -5   7  -2        4.90        4.04      2.11 o
  -5   7  -2        0.21        1.15      1.65 o
   5  -7   2        4.90        3.93      1.69 o
   5  -7   2        0.21        0.03      1.72 o
  -6   7  -2        0.28        1.04      2.03 o
  -6   7  -2        6.60        6.04      2.62 o
   6  -7   2        0.28        0.46      2.18 o
   6  -7   2        6.60        6.86      2.04 o
  -7   7  -2        1.23        0.00      2.41 o
  -7   7  -2       28.81       25.66      4.04 o
   7  -7   2       28.81       30.33      3.77 o
   7  -7   2        1.23        1.43      2.82 o
  -8   7  -2        0.23        0.50      2.83 o
  -8   7  -2        5.42       10.25      6.03 o
   9  -7   2        0.00        0.87      3.57 o
  -8  -6   2        0.63        7.16      4.70 o
   7   6  -2        5.02        3.84      3.37 o
   7   6  -2        0.21        0.86      2.75 o
  -7  -6   2        5.02        6.38      3.05 o
  -7  -6   2        0.21        0.82      3.52 o
   6   6  -2       17.13       10.39      2.76 o
   6   6  -2        0.73        0.30      2.15 o
  -6  -6   2       17.13       10.89      2.55 o
  -6  -6   2        0.73        0.24      2.71 o
   5   6  -2        2.70        5.96      2.39 o
   5   6  -2        0.12       -0.41      1.74 o
  -5  -6   2        2.70        2.75      1.82 o
  -5  -6   2        0.12       -0.20      1.91 o
   4   6  -2        4.12        7.00      1.79 o
   4   6  -2       96.57       90.93      4.55 o
  -4  -6   2       96.57       89.89      4.20 o
  -4  -6   2        4.12        2.98      1.74 o
   3   6  -2        3.39        2.55      1.35 o
   3   6  -2       79.57       65.73      3.58 o
  -3  -6   2       79.57       67.68      3.32 o
  -3  -6   2        3.39        3.92      1.70 o
   2   6  -2      467.20      492.69     15.98 o
   2   6  -2       19.93       29.96      2.11 o
  -2  -6   2       19.93       28.96      2.16 o
  -2  -6   2       19.93       23.12      1.98 o
  -2  -6   2      467.20      500.73     15.03 o
   1   6  -2       81.89       76.17      3.51 o
   1   6  -2        3.49        2.35      1.10 o
  -1  -6   2        3.49        2.22      1.15 o
  -1  -6   2        3.49        3.22      1.29 o
  -1  -6   2       81.89       70.97      3.11 o
   0   6  -2        2.42        6.25      0.97 o
   0   6  -2        2.42        3.53      1.29 o
   0   6  -2        0.10       -0.35      0.92 o
   0  -6   2        0.10        0.26      0.89 o
   0  -6   2        0.10        1.18      1.23 o
   0  -6   2        2.42        4.07      1.02 o
  -1   6  -2        0.41       -0.21      0.96 o
  -1   6  -2        9.52        9.15      1.31 o
  -1   6  -2        9.52        9.57      1.58 o
   1  -6   2        0.41       -0.34      1.09 o
   1  -6   2        0.41        0.27      0.76 o
   1  -6   2        9.52        9.86      1.26 o
  -2   6  -2        2.87        0.40      0.96 o
  -2   6  -2       67.23       70.12      3.46 o
  -2   6  -2       67.23       71.22      3.35 o
   2  -6   2       67.23       73.16      2.80 o
   2  -6   2        2.87        1.79      0.75 o
   2  -6   2        2.87        4.98      1.41 o
  -3   6  -2        4.62        3.82      1.24 o
  -3   6  -2      108.21      128.46      5.51 o
   3  -6   2      108.21      122.77      4.20 o
   3  -6   2        4.62        2.53      0.84 o
   3  -6   2        4.62        5.69      1.58 o
  -4   6  -2       46.34       47.18      3.26 o
  -4   6  -2        1.98        1.73      1.31 o
   4  -6   2        1.98        3.59      1.75 o
   4  -6   2       46.34       49.43      2.82 o
  -5   6  -2        5.51        5.74      1.73 o
  -5   6  -2      129.26      139.52      6.55 o
   5  -6   2        5.51        5.53      1.99 o
   5  -6   2      129.26      140.55      5.61 o
  -6   6  -2        3.45        2.70      2.30 o
  -6   6  -2        0.15        0.23      1.98 o
   6  -6   2        3.45        4.29      2.02 o
   6  -6   2        0.15        0.47      2.04 o
  -7   6  -2       55.77       53.30      4.73 o
  -7   6  -2        2.38        2.31      2.17 o
   7  -6   2       55.77       63.16      4.30 o
  -8   6  -2       91.80      100.21      7.14 o
  -8   6  -2        3.92        2.25      2.68 o
   8  -6   2       91.80       98.49      5.97 o
   9  -6   2        0.58       -1.95      3.50 o
   8   5  -2        0.88        1.06      3.99 o
  -8  -5   2        0.88       -0.73      3.50 o
   7   5  -2        0.12        0.21      2.41 o
   7   5  -2        2.70        2.57      2.98 o
  -7  -5   2        2.70        3.13      2.85 o
  -7  -5   2        0.12        2.15      3.11 o
   6   5  -2       39.53       32.87      4.55 o
   6   5  -2        1.67        1.18      1.94 o
  -6  -5   2        1.67        1.91      2.42 o
  -6  -5   2       39.53       26.80      3.76 o
   5   5  -2       17.04       21.96      2.51 o
   5   5  -2      399.49      402.11     13.82 o
  -5  -5   2      399.49      410.56     13.06 o
  -5  -5   2       17.04       16.63      2.74 o
   4   5  -2       19.57       26.99      2.32 o
   4   5  -2      458.80      442.71     14.87 o
  -4  -5   2       19.57       23.64      2.43 o
  -4  -5   2      458.80      464.76     14.12 o
   3   5  -2      273.87      285.41      9.80 o
   3   5  -2       11.68       15.22      1.75 o
  -3  -5   2      273.87      283.84      9.21 o
  -3  -5   2       11.68        8.85      1.75 o
   2   5  -2       47.88       70.77      3.09 o
   2   5  -2     1122.64     1092.30     33.27 o
  -2  -5   2       47.88       72.27      3.10 o
  -2  -5   2       47.88       53.71      2.96 o
  -2  -5   2     1122.64     1099.14     31.47 o
   1   5  -2       36.28       50.78      2.43 o
   1   5  -2      850.66      885.46     27.08 o
   1   5  -2      850.66      924.37     29.40 o
  -1  -5   2       36.28       45.04      2.30 o
  -1  -5   2       36.28       51.27      2.57 o
  -1  -5   2      850.66      850.15     25.49 o
   0   5  -2     2322.15     2595.83     83.55 o
   0   5  -2     2322.15     2516.14     74.97 o
   0   5  -2       99.05      107.14      4.38 o
   0  -5   2     2322.15     2466.67     70.88 o
   0  -5   2       99.05      155.19      5.40 o
  -1   5  -2        2.30        2.69      0.95 o
  -1   5  -2       53.89       62.71      2.76 o
  -1   5  -2       53.89       54.73      2.75 o
   1  -5   2        2.30        2.39      1.08 o
   1  -5   2        2.30        2.62      0.67 o
   1  -5   2       53.89       62.52      2.41 o
  -2   5  -2      759.71      790.99     24.90 o
  -2   5  -2      759.71      829.33     27.77 o
  -2   5  -2       32.40       30.67      1.86 o
   2  -5   2       32.40       20.81      1.19 o
   2  -5   2      759.71      824.64     23.20 o
  -3   5  -2        1.17        1.17      1.35 o
  -3   5  -2        1.17        1.79      0.79 o
  -3   5  -2        0.05        0.03      0.98 o
   3  -5   2        1.17        1.94      1.15 o
   3  -5   2        0.05       -0.31      1.12 o
   3  -5   2        0.05        0.38      0.69 o
  -4   5  -2      437.78      476.35     13.45 o
  -4   5  -2      437.78      463.95     16.71 o
  -4   5  -2       18.67       16.02      1.50 o
  -4   5  -2       18.67       15.43      1.77 o
   4  -5   2      437.78      445.76     14.76 o
   4  -5   2       18.67       19.43      2.00 o
  -5   5  -2        0.20        0.61      1.22 o
  -5   5  -2        0.20        0.03      1.33 o
  -5   5  -2        4.65        3.76      1.88 o
   5  -5   2        4.65        5.01      1.66 o
   5  -5   2        0.20        1.08      1.58 o
  -6   5  -2       14.76        9.61      2.05 o
  -6   5  -2      345.94      347.36     13.65 o
   6  -5   2       14.76       19.21      2.69 o
   6  -5   2      345.94      351.18     11.89 o
  -7   5  -2       31.49       34.19      3.87 o
  -7   5  -2        1.34       -0.59      1.92 o
   7  -5   2       31.49       28.73      3.55 o
  -8   5  -2      136.55      129.70      7.54 o
   8  -5   2        5.82        4.38      2.61 o
   8  -5   2      136.55      136.70      6.48 o
  -9   5  -2       20.07       22.21      5.59 o
   9  -5   2        0.86        0.35      3.20 o
   8   4  -2        0.10       -0.99      2.81 o
   8   4  -2        2.37        0.51      3.40 o
  -8  -4   2        2.37        3.29      3.24 o
  -8  -4   2        0.10       -1.13      3.21 o
   7   4  -2        0.47        0.45      2.55 o
   7   4  -2        0.02        0.48      2.40 o
  -7  -4   2        0.02       -0.02      2.46 o
  -7  -4   2        0.47        0.22      2.48 o
   6   4  -2        0.22        1.67      1.82 o
   6   4  -2        5.21        1.58      1.92 o
  -6  -4   2        5.21        3.82      2.17 o
  -6  -4   2        0.22       -0.37      2.00 o
   5   4  -2        0.00       -1.07      1.36 o
   5   4  -2        0.01        0.61      1.68 o
  -5  -4   2        0.00       -0.78      1.61 o
  -5  -4   2        0.01       -0.47      1.42 o
   4   4  -2       64.68       62.72      3.47 o
   4   4  -2        2.76        1.25      1.23 o
  -4  -4   2       64.68       65.53      3.15 o
  -4  -4   2        2.76        3.69      1.63 o
   3   4  -2        5.36        6.52      1.30 o
   3   4  -2      125.56      121.12      4.94 o
   3   4  -2      125.56      134.07      4.75 o
  -3  -4   2        5.36        4.00      1.28 o
  -3  -4   2        5.36        7.91      1.13 o
  -3  -4   2      125.56      128.62      4.75 o
   2   4  -2        0.11        0.53      0.54 o
   2   4  -2        0.11        0.08      0.95 o
   2   4  -2        0.00       -0.26      0.81 o
  -2  -4   2        0.00       -0.14      0.76 o
  -2  -4   2        0.00       -0.24      0.84 o
  -2  -4   2        0.11       -0.20      0.80 o
   1   4  -2        5.38        5.38      0.99 o
   1   4  -2      126.17      104.21      4.17 o
   1   4  -2      126.17      119.10      4.01 o
  -1  -4   2        5.38        7.02      1.06 o
  -1  -4   2        5.38        4.73      0.91 o
  -1  -4   2      126.17      110.95      3.92 o
   0   4  -2      352.02      384.48     12.69 o
   0   4  -2      352.02      360.11     11.70 o
   0   4  -2       15.01       11.40      1.16 o
   0  -4   2       15.01       15.93      1.06 o
   0  -4   2       15.01       20.71      1.44 o
   0  -4   2      352.02      370.92     10.95 o
  -1   4  -2      540.25      529.06     17.96 o
  -1   4  -2      540.25      522.95     16.27 o
  -1   4  -2       23.04       21.90      1.48 o
   1  -4   2       23.04       17.71      0.95 o
   1  -4   2       23.04       28.54      1.74 o
   1  -4   2      540.25      528.02     15.11 o
  -2   4  -2       50.71       53.58      2.77 o
  -2   4  -2       50.71       51.11      2.44 o
  -2   4  -2        2.16        0.97      0.82 o
   2  -4   2       50.71       51.83      1.90 o
   2  -4   2        2.16        1.97      0.97 o
   2  -4   2        2.16        1.87      0.52 o
  -3   4  -2        0.71        0.85      0.93 o
  -3   4  -2        0.71        0.55      0.62 o
  -3   4  -2       16.75       16.26      1.03 o
  -3   4  -2       16.75       13.83      1.71 o
   3  -4   2        0.71        0.94      1.08 o
   3  -4   2       16.75       14.98      1.47 o
  -4   4  -2        4.95        2.79      1.08 o
  -4   4  -2        4.95        2.80      0.95 o
  -4   4  -2      115.95      116.93      3.60 o
  -4   4  -2      115.95      106.72      5.09 o
   4  -4   2        4.95        3.58      1.22 o
   4  -4   2      115.95      110.50      4.42 o
  -5   4  -2        0.99        0.15      1.33 o
  -5   4  -2        0.99        0.95      1.26 o
  -5   4  -2       23.16       23.46      2.57 o
   5  -4   2        0.99        1.08      1.41 o
   5  -4   2       23.16       25.25      2.19 o
  -6   4  -2        0.01        0.34      1.64 o
  -6   4  -2        0.01        0.71      1.61 o
  -6   4  -2        0.19       -0.71      2.06 o
   6  -4   2        0.19        0.23      1.67 o
   6  -4   2        0.01        0.51      1.75 o
  -7   4  -2        3.85        3.49      2.04 o
  -7   4  -2        3.85        2.07      2.08 o
  -7   4  -2       90.18       94.69      5.69 o
   7  -4   2       90.18       97.85      5.14 o
  -8   4  -2        0.99        1.63      2.98 o
   8  -4   2        0.99        1.52      2.48 o
   8  -4   2        0.04        0.28      2.12 o
  -9   4  -2        1.17        1.50      4.00 o
   9  -4   2        1.17        2.24      3.93 o
   9  -4   2        0.05       -0.21      2.85 o
   8   3  -2       63.66       70.80      5.58 o
   8   3  -2        2.72        3.15      2.88 o
  -8  -3   2        2.72        4.42      3.25 o
  -8  -3   2       63.66       68.48      4.98 o
   7   3  -2        3.08        2.02      2.30 o
   7   3  -2        0.13        0.16      2.05 o
  -7  -3   2        3.08        3.59      2.34 o
  -7  -3   2        0.13        0.05      2.43 o
   6   3  -2       36.59       40.97      3.17 o
   6   3  -2        1.56        2.50      1.62 o
  -6  -3   2        1.56        2.04      1.94 o
  -6  -3   2       36.59       38.60      3.13 o
   5   3  -2        0.18        0.05      1.24 o
   5   3  -2        4.22        4.64      1.66 o
  -5  -3   2        0.18       -0.70      1.47 o
  -5  -3   2        4.22        4.48      1.68 o
   4   3  -2        0.56        0.60      1.33 o
   4   3  -2        0.56        0.57      1.01 o
   4   3  -2        0.02        1.15      1.10 o
  -4  -3   2        0.56        0.39      1.05 o
  -4  -3   2        0.02       -0.08      1.37 o
   3   3  -2      183.25      198.37      6.90 o
   3   3  -2      183.25      186.30      6.65 o
   3   3  -2        7.82        6.57      1.16 o
  -3  -3   2      183.25      187.69      6.27 o
  -3  -3   2        7.82       10.34      0.96 o
  -3  -3   2        7.82        9.18      1.49 o
   2   3  -2        5.68        6.67      0.85 o
   2   3  -2        5.68        6.60      1.18 o
   2   3  -2        0.24        0.16      0.74 o
  -2  -3   2        0.24       -0.17      0.59 o
  -2  -3   2        0.24        0.46      0.87 o
  -2  -3   2        5.68        5.75      1.00 o
   1   3  -2       28.56       34.10      1.45 o
   1   3  -2       28.56       33.40      1.72 o
   1   3  -2        1.22        1.78      0.69 o
  -1  -3   2        1.22        2.94      0.75 o
  -1  -3   2        1.22        0.74      0.63 o
  -1  -3   2       28.56       28.92      1.51 o
   0   3  -2      412.31      425.52     13.11 o
   0   3  -2       13.58       12.25      1.05 o
   0   3  -2      318.49      324.48     10.87 o
   0  -3   2       13.58       19.19      1.28 o
   0  -3   2       13.58       14.86      0.85 o
   0  -3   2      318.49      311.37      9.27 o
  -1   3  -2     1211.17     1268.66     42.20 o
  -1   3  -2     1211.17     1264.69     37.71 o
  -1   3  -2       51.66       39.09      1.74 o
   1  -3   2     1211.17     1261.60     35.44 o
  -2   3  -2       11.09        9.18      1.23 o
  -2   3  -2        0.47        0.60      0.42 o
  -2   3  -2        0.47        0.92      0.74 o
   2  -3   2       11.09       10.13      1.18 o
   2  -3   2       11.09       10.34      0.67 o
   2  -3   2        0.47       -0.03      0.81 o
  -3   3  -2        7.70        9.00      1.03 o
  -3   3  -2        7.70        7.39      1.19 o
  -3   3  -2      180.49      194.07      7.53 o
  -3   3  -2      180.49      199.59      5.72 o
   3  -3   2      180.49      194.49      6.68 o
   3  -3   2        7.70        8.97      1.27 o
  -4   3  -2      371.44      413.89     11.33 o
  -4   3  -2      371.44      382.87     14.30 o
  -4   3  -2       15.84       17.07      1.50 o
  -4   3  -2       15.84       12.76      1.58 o
   4  -3   2      371.44      384.74     12.62 o
   4  -3   2       15.84       18.29      1.79 o
  -5   3  -2        0.52        0.78      1.20 o
  -5   3  -2        0.52       -0.08      1.24 o
  -5   3  -2       12.14       16.43      2.49 o
   5  -3   2       12.14       14.38      1.92 o
   5  -3   2        0.52        1.02      1.34 o
  -6   3  -2        0.03        0.29      1.54 o
  -6   3  -2        0.03        1.11      1.60 o
  -6   3  -2        0.63        0.66      2.08 o
   6  -3   2        0.63       -0.12      1.63 o
  -7   3  -2        0.33       -0.76      2.02 o
  -7   3  -2        7.85        9.00      2.91 o
   7  -3   2        7.85        9.83      2.37 o
   7  -3   2        0.33        0.59      1.61 o
  -8   3  -2        0.30        0.12      2.58 o
  -8   3  -2        7.01        5.15      3.05 o
   8  -3   2        7.01        5.05      2.78 o
   8  -3   2        0.30       -0.22      2.31 o
  -9   3  -2        5.33        5.03      6.94 o
   9  -3   2        0.20       -1.16      3.09 o
   9  -3   2        5.33        1.79      6.17 o
   7   2  -2        0.13       -1.14      1.78 o
   7   2  -2        3.00        3.27      2.33 o
  -7  -2   2        0.13        0.96      2.14 o
  -7  -2   2        3.00        4.34      2.17 o
   6   2  -2      817.06      795.95     26.87 o
   6   2  -2      817.06      770.93     24.26 o
   6   2  -2       34.85       35.69      2.70 o
  -6  -2   2       34.85       34.31      3.30 o
  -6  -2   2      817.06      753.87     23.01 o
   5   2  -2        4.49        4.22      1.49 o
   5   2  -2        4.49        2.27      1.58 o
   5   2  -2        0.19        0.89      1.22 o
  -5  -2   2        4.49        6.57      1.62 o
  -5  -2   2        0.19        0.42      1.40 o
   4   2  -2       28.08       27.85      1.93 o
   4   2  -2      658.22      663.37     20.91 o
   4   2  -2      658.22      689.11     23.18 o
  -4  -2   2       28.08       28.09      2.19 o
  -4  -2   2      658.22      683.59     19.94 o
   3   2  -2       78.49       84.16      3.48 o
   3   2  -2       78.49       90.12      3.59 o
   3   2  -2        3.35        2.90      0.87 o
  -3  -2   2       78.49       88.08      3.33 o
  -3  -2   2        3.35        1.91      1.00 o
  -3  -2   2        3.35        2.68      0.56 o
   2   2  -2      105.47      115.41      4.21 o
   2   2  -2      105.47      125.89      4.50 o
   2   2  -2        4.50        5.39      0.88 o
  -2  -2   2        4.50        6.78      0.79 o
  -2  -2   2        4.50        6.25      0.98 o
  -2  -2   2      105.47      122.59      4.09 o
   1   2  -2       22.22       21.52      1.13 o
   1   2  -2       22.22       18.34      1.16 o
   1   2  -2        0.95        1.05      0.58 o
  -1  -2   2        0.95        1.71      0.62 o
  -1  -2   2        0.95        1.36      0.58 o
  -1  -2   2       22.22       19.17      1.16 o
   0   2  -2     1588.67     1486.85     46.18 o
   0   2  -2     1588.67     1626.14     51.77 o
   0  -2   2     1588.67     1571.95     43.69 o
   0  -2   2       67.76       98.14      3.49 o
   0  -2   2       67.76       82.37      2.78 o
  -1   2  -2     2472.24     2349.92     73.43 o
  -1   2  -2     2472.24     2546.83     82.51 o
  -1   2  -2      105.45       66.55      2.38 o
   1  -2   2     2472.24     2575.85     69.49 o
  -2   2  -2        3.42        5.83      1.05 o
  -2   2  -2        0.15        0.08      0.64 o
  -2   2  -2        0.15        0.61      0.50 o
   2  -2   2        3.42        5.03      0.32 o
   2  -2   2        3.42        4.05      0.80 o
   2  -2   2        0.15        0.03      0.66 o
  -3   2  -2        8.53        5.97      1.02 o
  -3   2  -2        8.53        9.77      1.07 o
  -3   2  -2      199.91      209.62      5.80 o
  -3   2  -2      199.91      198.05      7.66 o
   3  -2   2        8.53       10.47      1.26 o
   3  -2   2      199.91      195.21      6.73 o
  -4   2  -2       43.81       39.80      1.55 o
  -4   2  -2       43.81       35.68      2.55 o
  -4   2  -2        1.87        2.00      1.04 o
  -4   2  -2        1.87        0.44      1.01 o
   4  -2   2       43.81       36.34      2.33 o
   4  -2   2        1.87        1.59      0.98 o
  -5   2  -2      135.79      142.87      6.28 o
  -5   2  -2        5.79        3.82      1.36 o
  -5   2  -2        5.79        3.49      1.38 o
   5  -2   2        5.79        5.03      1.35 o
   5  -2   2      135.79      142.73      5.66 o
  -6   2  -2      210.24      200.11      8.70 o
  -6   2  -2        8.97        7.99      1.94 o
   6  -2   2      210.24      210.17      7.77 o
   6  -2   2        8.97        7.29      1.64 o
  -7   2  -2       47.03       52.66      4.16 o
  -7   2  -2        2.01        0.62      2.04 o
   7  -2   2       47.03       48.90      3.68 o
   7  -2   2        2.01       -0.16      1.60 o
  -8   2  -2        2.07        0.95      3.11 o
  -8   2  -2        0.09       -0.26      2.54 o
   8  -2   2        2.07        2.11      2.94 o
   8  -2   2        0.09       -1.40      2.00 o
  -9   2  -2        2.25        2.16      4.31 o
  -9   2  -2        0.10        2.21      3.55 o
   9  -2   2        2.25        1.75      3.83 o
   9  -2   2        0.10        0.81      2.81 o
   9   1  -2        0.96        1.27      3.03 o
  -9  -1   2        0.96        0.10      3.48 o
   8   1  -2       22.64       29.80      3.61 o
  -8  -1   2       22.64       10.02      3.08 o
   7   1  -2        0.59       -0.30      1.71 o
   7   1  -2       13.86       10.87      2.59 o
  -7  -1   2        0.59       -0.43      2.02 o
  -7  -1   2       13.86        9.91      2.30 o
   6   1  -2       81.44       78.41      3.77 o
   6   1  -2     1909.45     1987.99     58.52 o
  -6  -1   2     1909.45     1923.50     55.52 o
  -6  -1   2     1909.45     1934.93     65.59 o
   5   1  -2       25.30       25.48      2.65 o
  -5  -1   2       24.59       25.38      2.18 o
   4   1  -2      198.15      230.93      7.59 o
   4   1  -2     4645.63     5018.58    147.06 o
  -4  -1   2      198.15      247.08      8.23 o
  -4  -1   2     4645.63     4968.94    165.18 o
  -4  -1   2     4645.63     4991.58    139.57 o
   3   1  -2       61.61       51.33      2.45 o
   3   1  -2       61.61       49.90      2.25 o
   3   1  -2        2.63        0.56      0.74 o
  -3  -1   2       61.61       50.55      2.28 o
  -3  -1   2        2.63        2.24      0.96 o
  -3  -1   2        2.63        1.32      0.55 o
   2   1  -2     4014.88     4292.54    129.19 o
   2   1  -2     4014.88     4480.78    145.66 o
   2   1  -2      171.25      222.62      6.62 o
  -2  -1   2      171.25      213.01      7.02 o
   1   1  -2      759.07      790.36     22.40 o
   1   1  -2      759.07      727.47     25.16 o
   1   1  -2       32.38       36.77      1.52 o
  -1  -1   2       32.38       37.07      1.62 o
  -1  -1   2       32.38       45.86      1.78 o
  -1  -1   2      759.07      741.97     21.32 o
   0   1  -2     7266.01     7072.41    239.75 o
   0   1  -2     7266.01     7378.36    213.47 o
   0   1  -2      309.92      248.00      7.23 o
   0  -1   2     7266.01     7234.01    202.08 o
  -1   1  -2        0.23       -0.08      0.51 o
  -1   1  -2        5.28        5.20      0.82 o
   1  -1   2        5.28        5.52      0.74 o
   1  -1   2        5.28        3.47      0.30 o
   1  -1   2        0.23        0.24      0.62 o
  -2   1  -2        2.39        2.73      0.63 o
  -2   1  -2        2.39        1.55      0.59 o
  -2   1  -2       55.93       53.82      2.61 o
  -2   1  -2       55.93       59.32      1.68 o
   2  -1   2        2.39        3.47      0.77 o
   2  -1   2       55.93       55.57      2.30 o
  -3   1  -2        8.14        7.82      1.13 o
  -3   1  -2        8.14       11.50      1.18 o
  -3   1  -2      190.90      228.84      6.43 o
  -3   1  -2      190.90      218.02      8.25 o
   3  -1   2      190.90      216.95      7.34 o
   3  -1   2        8.14       10.70      1.15 o
  -4   1  -2       27.27       31.29      2.30 o
  -4   1  -2       27.27       35.28      1.50 o
  -4   1  -2        1.16        1.07      1.01 o
  -4   1  -2        1.16        1.00      1.06 o
   4  -1   2        1.16        0.94      0.89 o
   4  -1   2       27.27       28.57      2.04 o
  -5   1  -2       15.88       16.80      2.06 o
  -5   1  -2      372.42      389.30     14.35 o
   5  -1   2       15.88       16.37      1.74 o
   5  -1   2       15.88       22.63      2.14 o
   5  -1   2      372.42      393.78     12.83 o
  -6   1  -2       12.01        9.25      1.88 o
  -6   1  -2      281.51      282.04     11.18 o
   6  -1   2       12.01       12.92      2.00 o
   6  -1   2      281.51      284.74     10.13 o
  -7   1  -2        3.05        2.88      2.17 o
  -7   1  -2       71.43       67.24      4.65 o
   7  -1   2        3.05        1.93      1.72 o
   7  -1   2       71.43       79.27      4.52 o
  -8   1  -2        0.98        1.78      2.59 o
  -8   1  -2       22.90       19.40      3.91 o
   8  -1   2       22.90       20.02      3.74 o
   8  -1   2        0.98        1.14      2.28 o
  -9   1  -2      148.18      169.94      9.49 o
  -9   1  -2        6.32        3.96      3.28 o
   9  -1   2      148.18      172.76      8.83 o
   9  -1   2        6.32        4.34      2.98 o
   9   0  -2        0.01       -0.42      3.15 o
  -9   0   2        0.01       -1.34      3.28 o
   8   0  -2        1.34        1.60      2.40 o
  -8   0   2        1.34        3.03      2.70 o
   7   0  -2        4.69        5.37      1.85 o
   7   0  -2      109.89       92.23      4.72 o
  -7   0   2        4.69        1.84      2.30 o
  -7   0   2      109.89       87.73      4.40 o
  -7   0   2      109.89       92.30      5.11 o
   6   0  -2      451.37      481.78     14.96 o
   6   0  -2       19.25       18.67      2.27 o
  -6   0   2      451.37      457.69     16.80 o
  -6   0   2      451.37      445.83     14.18 o
  -6   0   2       19.25       19.75      2.51 o
   5   0  -2       13.31       11.02      1.50 o
   5   0  -2      312.14      299.02      9.95 o
  -5   0   2      312.14      296.05     11.28 o
  -5   0   2      312.14      311.01      9.56 o
  -5   0   2       13.31       10.81      1.80 o
   4   0  -2     2247.62     2450.55     71.77 o
   4   0  -2       95.87       88.50      3.53 o
  -4   0   2     2247.62     2436.06     80.79 o
  -4   0   2     2247.62     2386.26     68.20 o
  -4   0   2       95.87       90.09      3.60 o
  -4   0   2       95.87      121.16      4.28 o
   3   0  -2        0.81        0.79      0.73 o
   3   0  -2       18.93       15.82      1.15 o
  -3   0   2        0.81        0.47      0.85 o
  -3   0   2        0.81        0.72      0.61 o
  -3   0   2       18.93       14.46      1.37 o
  -3   0   2       18.93       17.18      1.35 o
   2   0  -2     2199.61     2290.37     67.29 o
   2   0  -2     2199.61     2266.04     75.81 o
   2   0  -2       93.82      106.04      3.42 o
  -2   0   2     2199.61     2306.60     64.06 o
   1   0  -2        8.86        7.18      0.59 o
   1   0  -2      207.80      189.68      5.50 o
   1   0  -2      207.80      183.86      6.46 o
  -1   0   2      207.80      172.78      5.47 o
  -1   0   2        8.86       10.21      0.85 o
  -1   0   2        8.86        8.09      0.79 o
   0   0  -2       48.45       38.04      1.26 o
   0   0  -2       48.45       34.56      1.35 o
   0   0  -2     1135.91     1110.19     37.56 o
   0   0   2     1135.91     1136.42     33.30 o
   0   0   2     1135.91     1144.18     31.64 o
  -1   0  -2      889.45      894.30     29.93 o
  -1   0  -2       37.94       34.70      1.40 o
  -1   0  -2       37.94       32.72      1.32 o
   1   0   2      889.45      908.97     25.03 o
   1   0   2      889.45      881.66     26.60 o
  -2   0  -2        0.13        0.57      0.68 o
  -2   0  -2        0.13       -0.01      0.55 o
  -2   0  -2        3.00        2.71      0.45 o
  -2   0  -2        3.00        2.84      0.81 o
   2   0   2        0.13       -0.36      0.58 o
   2   0   2        3.00        2.93      0.78 o
  -3   0  -2       74.30       74.56      2.38 o
  -3   0  -2       74.30       68.73      3.29 o
  -3   0  -2        3.17        2.06      0.92 o
  -3   0  -2        3.17        1.69      0.86 o
   3   0   2       74.30       65.49      2.92 o
   3   0   2        3.17        4.42      0.84 o
  -4   0  -2      323.90      303.78     11.25 o
  -4   0  -2      323.90      312.77      9.09 o
  -4   0  -2       13.82       13.64      1.67 o
   4   0   2      323.90      306.06     10.15 o
   4   0   2       13.82       17.71      1.43 o
   4   0   2       13.82       13.60      1.42 o
  -5   0  -2        9.47        9.40      1.87 o
  -5   0  -2        9.47       11.29      1.30 o
  -5   0  -2        0.40        0.89      1.43 o
   5   0   2        9.47       11.94      1.91 o
   5   0   2        0.40        1.36      1.23 o
  -6   0  -2      339.29      345.20     13.09 o
   6   0   2       14.47       13.71      1.96 o
   6   0   2      339.29      343.11     11.85 o
  -7   0  -2      160.03      171.23      7.87 o
  -7   0  -2        6.83        3.36      2.10 o
   7   0   2      160.03      163.05      7.13 o
   7   0   2        6.83        8.44      2.00 o
  -8   0  -2        6.39        4.51      2.93 o
  -8   0  -2        0.27       -0.26      2.71 o
   8   0   2        6.39        3.07      2.72 o
   8   0   2        0.27        0.16      2.12 o
  -9   0  -2        3.28       -0.27      3.07 o
   9   0   2       76.83       90.95      6.48 o
   9   0   2        3.28        1.93      2.93 o
   9  -1  -2       14.78       16.63      4.35 o
   9  -1  -2        0.63       -0.10      2.75 o
  -9   1   2        0.63        0.63      3.42 o
   8  -1  -2        0.27       -0.24      2.19 o
  -8   1   2        6.32        7.01      3.05 o
  -8   1   2        0.27       -1.46      2.60 o
   7  -1  -2        3.38        4.38      1.77 o
  -7   1   2       79.16       84.22      5.09 o
  -7   1   2       79.16       73.48      4.05 o
  -7   1   2        3.38        0.97      2.23 o
   6  -1  -2        2.77        2.14      1.38 o
   6  -1  -2       64.93       59.99      3.26 o
  -6   1   2       64.93       61.31      3.99 o
  -6   1   2       64.93       60.68      3.09 o
  -6   1   2        2.77       -0.17      1.80 o
   5  -1  -2        0.09        0.54      1.03 o
   5  -1  -2        2.10        1.17      1.09 o
  -5   1   2        2.10        2.81      1.28 o
  -5   1   2        2.10        1.11      1.49 o
  -5   1   2        0.09       -0.38      1.20 o
   4  -1  -2       34.17       31.11      1.76 o
   4  -1  -2      801.19      880.53     26.12 o
  -4   1   2      801.19      845.54     29.68 o
  -4   1   2      801.19      880.59     25.04 o
   3  -1  -2       15.16       15.93      1.11 o
   3  -1  -2        0.65        0.89      0.60 o
  -3   1   2       15.16       16.59      1.26 o
  -3   1   2       15.16       14.03      1.57 o
  -3   1   2        0.65        1.21      0.72 o
  -3   1   2        0.65       -0.44      0.77 o
   2  -1  -2        1.55        2.34      0.43 o
   2  -1  -2        1.55        1.73      0.77 o
   2  -1  -2        0.07        0.11      0.46 o
  -2   1   2        0.07        0.49      0.66 o
  -2   1   2        0.07       -0.21      0.59 o
  -2   1   2        1.55        1.98      0.68 o
   1  -1  -2        7.46        2.81      0.70 o
   1  -1  -2        0.32        0.22      0.24 o
  -1   1   2        7.46        3.26      0.60 o
  -1   1   2        0.32        0.67      0.53 o
  -1   1   2        0.32        0.23      0.56 o
   0  -1  -2     1339.53     1266.35     41.96 o
   0  -1  -2       57.14       53.26      1.99 o
   0   1   2     1339.53     1255.40     37.20 o
   0   1   2     1339.53     1266.77     35.40 o
  -1  -1  -2       19.17       21.01      1.02 o
  -1  -1  -2       19.17       19.92      1.17 o
  -1  -1  -2      449.37      487.65     16.56 o
   1   1   2      449.37      486.58     14.78 o
   1   1   2      449.37      493.10     13.92 o
  -2  -1  -2      135.39      127.46      4.91 o
  -2  -1  -2      135.39      130.48      3.99 o
  -2  -1  -2        5.77        6.21      0.92 o
   2   1   2        5.77        8.13      0.85 o
   2   1   2        5.77        6.99      0.90 o
   2   1   2      135.39      128.59      4.50 o
  -3  -1  -2       16.23       16.26      1.50 o
  -3  -1  -2      380.62      372.82     10.61 o
  -3  -1  -2      380.62      360.75     12.79 o
   3   1   2       16.23       21.32      1.34 o
   3   1   2       16.23       16.63      1.30 o
   3   1   2      380.62      355.51     11.57 o
  -4  -1  -2       12.97       15.11      1.33 o
  -4  -1  -2       12.97       12.57      1.85 o
  -4  -1  -2        0.55        0.14      1.03 o
   4   1   2        0.55        0.42      1.03 o
   4   1   2        0.55        0.23      0.76 o
   4   1   2       12.97       17.10      1.98 o
  -5  -1  -2        3.37        3.39      1.42 o
  -5  -1  -2       79.09       76.33      3.07 o
  -5  -1  -2       79.09       72.92      3.99 o
   5   1   2       79.09       77.98      3.81 o
   5   1   2        3.37        2.50      1.22 o
  -6  -1  -2      223.20      234.33      9.29 o
  -6  -1  -2        9.52        8.97      2.22 o
   6   1   2        9.52        8.77      1.84 o
   6   1   2      223.20      220.95      8.58 o
  -7  -1  -2       13.92       18.48      3.25 o
  -7  -1  -2        0.59        1.01      2.35 o
   7   1   2        0.59        0.33      1.93 o
   7   1   2       13.92       15.31      2.98 o
  -8  -1  -2        0.15        0.41      2.58 o
   8   1   2        3.42        4.65      3.36 o
   8   1   2        0.15       -0.55      2.26 o
   9   1   2       41.65       59.92      6.55 o
   9  -2  -2        0.33        0.41      2.55 o
  -9   2   2        0.33        1.64      3.32 o
   8  -2  -2        1.01        0.94      2.20 o
  -8   2   2        1.01        2.16      2.49 o
  -8   2   2       23.58       30.22      3.88 o
   7  -2  -2        0.65        1.57      1.62 o
  -7   2   2       15.22       13.70      2.23 o
  -7   2   2       15.22       11.46      2.70 o
  -7   2   2        0.65        0.28      2.17 o
   6  -2  -2      302.18      311.19     10.22 o
   6  -2  -2       12.89        8.50      1.59 o
  -6   2   2       12.89        6.45      1.85 o
  -6   2   2      302.18      295.61      9.78 o
  -6   2   2      302.18      312.09     11.97 o
   5  -2  -2        9.09        5.00      1.16 o
   5  -2  -2      213.16      212.44      7.30 o
  -5   2   2        9.09        8.07      1.42 o
  -5   2   2      213.16      219.46      8.66 o
  -5   2   2      213.16      222.17      7.18 o
   4  -2  -2        0.00       -0.16      0.81 o
   4  -2  -2        0.05        0.27      0.77 o
  -4   2   2        0.00        0.04      0.92 o
  -4   2   2        0.00       -0.95      0.95 o
  -4   2   2        0.05        0.08      1.11 o
  -4   2   2        0.05        0.53      0.89 o
   3  -2  -2      377.57      383.40     11.62 o
   3  -2  -2       16.10       16.14      1.11 o
  -3   2   2       16.10       14.53      1.38 o
  -3   2   2      377.57      382.18     11.39 o
  -3   2   2      377.57      383.68     13.58 o
   2  -2  -2       12.76       12.91      1.23 o
   2  -2  -2       12.76       12.73      0.71 o
   2  -2  -2        0.54        0.50      0.42 o
  -2   2   2        0.54        0.71      0.69 o
  -2   2   2        0.54        0.04      0.63 o
  -2   2   2       12.76       13.29      1.06 o
   1  -2  -2       94.30       83.81      3.00 o
   1  -2  -2     2210.77     2266.41     74.24 o
  -1   2   2     2210.77     2243.97     62.68 o
  -1   2   2     2210.77     2208.36     65.93 o
   0  -2  -2     1292.51     1233.05     41.16 o
   0   2   2     1292.51     1228.74     36.58 o
   0   2   2     1292.51     1249.69     34.83 o
   0   2   2       55.13       73.16      2.98 o
   0   2   2       55.13       71.49      2.15 o
  -1  -2  -2        3.46        2.99      0.69 o
  -1  -2  -2        0.15       -0.28      0.63 o
   1   2   2        0.15       -0.48      0.65 o
   1   2   2        0.15        0.60      0.46 o
   1   2   2        3.46        4.09      0.73 o
   1   2   2        3.46        2.95      0.77 o
  -2  -2  -2        2.00        2.84      1.01 o
  -2  -2  -2       46.87       45.65      1.85 o
  -2  -2  -2       46.87       47.08      2.17 o
   2   2   2        2.00        2.72      0.76 o
   2   2   2        2.00        2.31      0.73 o
   2   2   2       46.87       42.84      2.22 o
  -3  -2  -2        0.46        0.08      1.09 o
  -3  -2  -2       10.90       12.44      1.19 o
  -3  -2  -2       10.90        9.07      1.31 o
   3   2   2        0.46        0.10      0.71 o
   3   2   2        0.46        0.17      0.76 o
   3   2   2       10.90       11.86      1.46 o
  -4  -2  -2       35.62       31.80      2.31 o
  -4  -2  -2       35.62       30.16      1.88 o
  -4  -2  -2        1.52        2.26      1.25 o
   4   2   2        1.52        1.25      1.02 o
   4   2   2       35.62       33.18      2.46 o
  -5  -2  -2      376.46      367.27     11.04 o
  -5  -2  -2      376.46      359.13     13.19 o
  -5  -2  -2       16.06       13.81      2.16 o
   5   2   2      376.46      353.90     12.21 o
   5   2   2       16.06       16.93      1.87 o
  -6  -2  -2        0.67        0.21      1.92 o
  -6  -2  -2        0.03       -0.17      1.70 o
   6   2   2        0.67        2.23      1.91 o
   6   2   2        0.03       -0.18      1.51 o
  -7  -2  -2        0.05        0.75      2.41 o
   7   2   2        0.05       -0.25      1.80 o
   7   2   2        1.09        0.06      2.23 o
  -8  -2  -2        0.41        1.04      3.24 o
   8   2   2        9.66        6.26      3.51 o
   8   2   2        0.41       -0.27      2.36 o
   9  -3  -2        3.35        4.14      2.65 o
  -9   3   2        3.35        0.27      3.03 o
  -9   3   2       78.53       98.88      7.33 o
   8  -3  -2        4.79        3.04      1.98 o
  -8   3   2        4.79        1.38      2.25 o
  -8   3   2      112.29      104.43      6.28 o
   7  -3  -2        9.28        8.93      2.06 o
  -7   3   2        9.28        5.38      2.07 o
  -7   3   2      217.54      243.82      8.36 o
  -7   3   2      217.54      243.85     10.46 o
   6  -3  -2        1.38        0.94      1.23 o
  -6   3   2       32.35       26.59      2.37 o
  -6   3   2       32.35       27.23      2.86 o
  -6   3   2        1.38        0.93      1.70 o
   5  -3  -2      159.95      172.02      5.83 o
   5  -3  -2        6.82        3.02      1.08 o
  -5   3   2      159.95      166.02      5.77 o
  -5   3   2      159.95      166.19      7.17 o
  -5   3   2        6.82        5.31      1.44 o
  -5   3   2        6.82        4.05      1.38 o
   4  -3  -2        0.90        0.83      0.86 o
   4  -3  -2       21.05       23.59      1.56 o
  -4   3   2       21.05       26.95      1.81 o
  -4   3   2       21.05       21.08      2.25 o
  -4   3   2        0.90        0.78      1.05 o
  -4   3   2        0.90        0.76      1.09 o
   3  -3  -2      181.46      194.39      6.12 o
  -3   3   2        7.74        8.51      1.20 o
  -3   3   2        7.74       11.37      1.50 o
  -3   3   2        7.74        5.03      0.87 o
  -3   3   2      181.46      194.47      6.22 o
  -3   3   2      181.46      192.86      7.42 o
   2  -3  -2      175.38      181.72      6.81 o
   2  -3  -2        7.48        7.45      1.01 o
  -2   3   2        7.48        8.65      0.79 o
  -2   3   2        7.48        9.23      1.25 o
  -2   3   2      175.38      184.54      5.74 o
  -2   3   2      175.38      182.66      5.80 o
   1  -3  -2       13.24       11.16      1.06 o
   1  -3  -2      310.50      316.48     11.21 o
  -1   3   2       13.24       13.47      0.68 o
  -1   3   2       13.24       21.34      1.54 o
  -1   3   2      310.50      323.35      9.79 o
  -1   3   2      310.50      323.52      9.57 o
   0  -3  -2     1582.49     1630.77     53.45 o
   0   3   2     1582.49     1647.31     47.64 o
   0   3   2     1582.49     1547.66     45.28 o
   0   3   2       67.50      112.03      3.31 o
   0   3   2       67.50      106.12      4.33 o
  -1  -3  -2        1.87        2.03      0.68 o
  -1  -3  -2        0.08       -0.14      0.75 o
   1   3   2        1.87        1.59      0.79 o
   1   3   2        1.87        1.44      0.81 o
   1   3   2        0.08       -0.25      0.74 o
   1   3   2        0.08       -0.50      0.50 o
  -2  -3  -2        7.12        8.78      1.29 o
  -2  -3  -2      166.90      181.06      5.60 o
  -2  -3  -2      166.90      178.37      6.43 o
   2   3   2      166.90      170.14      6.09 o
   2   3   2        7.12       10.24      1.14 o
   2   3   2        7.12        9.68      1.23 o
  -3  -3  -2      438.91      470.68     13.51 o
  -3  -3  -2      438.91      454.42     15.75 o
  -3  -3  -2       18.72       21.51      1.89 o
   3   3   2      438.91      444.13     14.51 o
   3   3   2       18.72       24.12      1.60 o
  -4  -3  -2       56.30       53.64      2.59 o
  -4  -3  -2       56.30       53.52      2.94 o
  -4  -3  -2        2.40        1.26      1.35 o
   4   3   2        2.40        2.00      1.24 o
   4   3   2       56.30       55.20      3.07 o
  -5  -3  -2      161.35      161.72      5.75 o
  -5  -3  -2        6.88        5.66      1.82 o
   5   3   2      161.35      162.14      6.65 o
   5   3   2        6.88        7.38      1.60 o
  -6  -3  -2        0.51        0.73      2.09 o
   6   3   2       12.02       13.12      2.75 o
   6   3   2        0.51        0.58      1.67 o
  -7  -3  -2        1.62        0.38      2.35 o
   7   3   2        1.62        0.89      2.06 o
   7   3   2       38.06       39.33      3.96 o
  -8  -3  -2        1.38        1.23      3.08 o
   8   3   2       32.42       48.49      5.00 o
   8   3   2        1.38        1.40      3.01 o
   9  -4  -2        0.98        2.01      2.99 o
  -9   4   2        0.98        0.52      3.12 o
   8  -4  -2        5.34        3.59      2.28 o
  -8   4   2        5.34        3.13      2.54 o
  -8   4   2      125.22      140.38      7.83 o
   7  -4  -2        2.15        1.25      1.79 o
  -7   4   2       50.29       50.66      4.17 o
  -7   4   2        2.15        1.36      2.00 o
   6  -4  -2        0.07        0.75      1.36 o
  -6   4   2        1.68        1.84      1.90 o
  -6   4   2        1.68        0.55      1.48 o
  -6   4   2        0.07       -0.03      1.69 o
  -6   4   2        0.07       -0.86      1.45 o
   5  -4  -2        5.51        4.93      1.30 o
   5  -4  -2      129.14      122.11      4.58 o
  -5   4   2      129.14      127.01      5.78 o
  -5   4   2      129.14      121.73      4.60 o
  -5   4   2        5.51        4.87      1.58 o
  -5   4   2        5.51        5.16      1.64 o
   4  -4  -2      133.09      135.29      4.70 o
  -4   4   2        5.68        5.17      1.40 o
  -4   4   2        5.68        4.39      1.09 o
  -4   4   2        5.68        6.33      1.55 o
  -4   4   2      133.09      137.72      5.91 o
  -4   4   2      133.09      137.97      4.82 o
   3  -4  -2      168.58      172.77      5.61 o
   3  -4  -2        7.19        6.72      1.15 o
  -3   4   2      168.58      173.53      6.85 o
  -3   4   2      168.58      171.66      5.69 o
  -3   4   2        7.19        8.00      1.01 o
  -3   4   2        7.19        8.83      1.53 o
   2  -4  -2        0.99        0.76      0.87 o
   2  -4  -2       23.21       19.26      1.76 o
  -2   4   2       23.21       24.70      1.35 o
  -2   4   2       23.21       24.25      1.65 o
  -2   4   2        0.99        1.58      1.16 o
  -2   4   2        0.99        0.86      0.55 o
   1  -4  -2      405.54      442.23     15.25 o
   1  -4  -2       17.30       16.98      1.45 o
  -1   4   2       17.30       23.79      1.89 o
  -1   4   2       17.30       19.56      0.98 o
  -1   4   2      405.54      443.62     13.49 o
  -1   4   2      405.54      438.24     13.04 o
   0  -4  -2      609.56      680.83     22.47 o
   0   4   2      609.56      655.48     20.16 o
   0   4   2      609.56      657.16     19.27 o
   0   4   2       26.00       35.55      2.22 o
   0   4   2       26.00       44.52      1.61 o
  -1  -4  -2       17.58       17.11      1.60 o
  -1  -4  -2      412.19      441.12     15.40 o
  -1  -4  -2      412.19      460.55     13.38 o
   1   4   2       17.58       28.19      1.36 o
   1   4   2       17.58       25.79      1.87 o
   1   4   2      412.19      459.19     14.19 o
  -2  -4  -2        0.00       -0.50      1.07 o
  -2  -4  -2        0.03       -0.25      0.78 o
  -2  -4  -2        0.03       -0.07      0.77 o
   2   4   2        0.00        0.11      0.97 o
   2   4   2        0.00       -0.16      0.77 o
   2   4   2        0.03       -0.57      0.98 o
  -3  -4  -2       17.13       18.05      1.94 o
  -3  -4  -2      401.52      449.63     15.15 o
  -3  -4  -2      401.52      434.12     13.17 o
   3   4   2       17.13       24.71      1.82 o
   3   4   2       17.13       20.49      1.76 o
   3   4   2      401.52      431.38     14.16 o
  -4  -4  -2       54.36       52.91      2.65 o
  -4  -4  -2        2.32        1.75      1.52 o
   4   4   2        2.32        3.44      1.32 o
   4   4   2       54.36       52.02      3.31 o
  -5  -4  -2      538.93      549.61     16.81 o
  -5  -4  -2       22.99       26.50      2.98 o
   5   4   2      538.93      566.93     18.29 o
   5   4   2       22.99       24.38      2.34 o
  -6  -4  -2       45.30       44.67      3.25 o
  -6  -4  -2        1.93        0.64      2.01 o
   6   4   2       45.30       38.48      3.60 o
   6   4   2        1.93        2.09      1.85 o
  -7  -4  -2        4.94        3.82      2.77 o
   7   4   2      115.88      112.39      6.24 o
   7   4   2        4.94        8.90      2.53 o
  -8  -4  -2        0.03       -0.85      3.20 o
   8   4   2        0.79       -0.33      3.96 o
   8   4   2        0.03        0.43      3.22 o
  -9   5   2        0.06       -0.02      3.07 o
  -9   5   2        1.36        0.77      3.87 o
   8  -5  -2        0.98        0.24      1.93 o
  -8   5   2       22.92       25.18      4.13 o
  -8   5   2        0.98        0.15      2.65 o
   7  -5  -2        4.46        3.59      1.95 o
  -7   5   2        4.46        2.52      2.27 o
  -7   5   2      104.64       99.05      6.06 o
   6  -5  -2        9.70        9.38      1.76 o
  -6   5   2        9.70        8.93      2.26 o
  -6   5   2        9.70        6.16      1.84 o
  -6   5   2      227.38      242.92      8.08 o
  -6   5   2      227.38      234.85      9.99 o
  -5   5   2        0.72        1.43      1.53 o
  -5   5   2        0.72        0.42      1.29 o
  -5   5   2        0.72        0.21      1.32 o
  -5   5   2       16.80       16.48      2.42 o
  -5   5   2       16.80       19.27      2.12 o
   4  -5  -2        0.10       -0.38      1.04 o
   4  -5  -2        2.35        1.76      1.00 o
  -4   5   2        0.10       -0.39      1.30 o
  -4   5   2        0.10        0.70      1.03 o
  -4   5   2        2.35        3.79      1.36 o
  -4   5   2        2.35        3.74      1.56 o
   3  -5  -2       99.41       97.02      4.46 o
   3  -5  -2        4.24        4.01      1.15 o
  -3   5   2       99.41      105.18      3.85 o
  -3   5   2       99.41       98.09      3.70 o
  -3   5   2        4.24        3.59      0.86 o
  -3   5   2        4.24        3.80      1.38 o
   2  -5  -2       36.71       27.01      1.82 o
   2  -5  -2      860.64      854.23     30.45 o
  -2   5   2      860.64      903.13     25.93 o
  -2   5   2      860.64      937.20     27.04 o
  -2   5   2       36.71       35.67      1.52 o
   1  -5  -2     1190.95     1284.63     42.92 o
   1  -5  -2       50.80       50.57      2.51 o
  -1   5   2       50.80       56.95      2.05 o
  -1   5   2     1190.95     1286.14     38.24 o
  -1   5   2     1190.95     1270.98     36.51 o
   0  -5  -2      109.65       95.75      3.94 o
   0  -5  -2        4.68        4.79      1.14 o
   0   5   2        4.68        6.51      1.45 o
   0   5   2        4.68        5.82      0.82 o
   0   5   2      109.65       99.75      3.77 o
   0   5   2      109.65      102.05      3.88 o
  -1  -5  -2      674.30      704.80     20.54 o
  -1  -5  -2      674.30      705.88     23.74 o
  -1  -5  -2       28.76       31.22      2.20 o
   1   5   2       28.76       46.42      1.94 o
   1   5   2       28.76       41.33      2.40 o
   1   5   2      674.30      706.11     21.74 o
  -2  -5  -2      327.12      325.28     10.36 o
  -2  -5  -2      327.12      347.52     11.70 o
  -2  -5  -2       13.95       15.01      1.83 o
   2   5   2       13.95       20.85      1.62 o
   2   5   2       13.95       18.94      1.82 o
   2   5   2      327.12      338.69     11.16 o
  -3  -5  -2        3.62        4.59      1.27 o
  -3  -5  -2        0.15       -1.23      1.31 o
   3   5   2        0.15        0.86      1.17 o
   3   5   2        0.15        0.29      1.26 o
   3   5   2        3.62        2.90      1.46 o
  -4  -5  -2       81.02       68.73      3.41 o
  -4  -5  -2        3.46        1.04      1.66 o
   4   5   2        3.46        3.39      1.37 o
   4   5   2       81.02       72.02      4.02 o
  -5  -5  -2        1.82        2.74      2.00 o
  -5  -5  -2       42.63       36.12      2.88 o
   5   5   2        1.82        2.88      1.74 o
   5   5   2       42.63       36.95      3.51 o
  -6  -5  -2        8.51        9.37      2.51 o
  -6  -5  -2        0.36        0.80      2.27 o
   6   5   2        0.36        0.85      1.85 o
   6   5   2        8.51        8.53      2.69 o
  -7  -5  -2        0.00        1.05      3.22 o
   7   5   2        0.00        0.09      2.34 o
   7   5   2        0.00        1.23      3.03 o
  -8   6   2        1.16        1.97      3.18 o
  -8   6   2        0.05        0.37      2.76 o
  -7   6   2        1.23       -0.49      2.28 o
  -7   6   2       28.87       28.96      4.11 o
   6  -6  -2        3.19        2.00      1.57 o
  -6   6   2        3.19        3.30      2.30 o
  -6   6   2        3.19        2.37      1.88 o
  -6   6   2       74.67       76.26      3.88 o
  -6   6   2       74.67       74.44      5.02 o
   5  -6  -2        0.10        1.57      1.56 o
  -5   6   2        0.10       -0.87      1.30 o
  -5   6   2        0.10       -0.08      1.68 o
  -5   6   2        2.26        3.75      1.67 o
  -5   6   2        2.26        4.31      2.14 o
   4  -6  -2        6.99        4.95      1.54 o
   4  -6  -2      163.93      161.16      5.69 o
  -4   6   2      163.93      163.93      5.76 o
  -4   6   2      163.93      160.96      6.92 o
  -4   6   2        6.99        6.93      1.37 o
  -4   6   2        6.99        9.01      1.98 o
   3  -6  -2      117.15      115.65      5.17 o
   3  -6  -2        5.00        2.95      1.33 o
  -3   6   2      117.15      109.32      4.40 o
  -3   6   2      117.15      123.47      4.40 o
  -3   6   2        5.00        4.18      1.02 o
  -3   6   2        5.00        5.57      1.66 o
   2  -6  -2        0.30       -0.20      0.97 o
   2  -6  -2        7.14        7.35      1.45 o
  -2   6   2        7.14        4.62      1.23 o
  -2   6   2        7.14        7.11      1.25 o
  -2   6   2        0.30        0.25      0.74 o
  -2   6   2        0.30        0.13      1.26 o
   1  -6  -2      290.42      301.25     10.90 o
   1  -6  -2       12.39       12.29      1.61 o
  -1   6   2      290.42      313.99      9.90 o
  -1   6   2      290.42      297.44      9.59 o
  -1   6   2       12.39       11.98      1.14 o
  -1   6   2       12.39       15.07      1.87 o
   0  -6  -2        2.87        2.21      1.31 o
   0  -6  -2       67.17       62.52      2.88 o
   0   6   2        2.87        2.87      0.88 o
   0   6   2        2.87        3.70      1.43 o
   0   6   2       67.17       64.27      3.05 o
   0   6   2       67.17       57.66      2.87 o
  -1  -6  -2      551.47      516.99     15.54 o
  -1  -6  -2       23.52       23.37      2.13 o
   1   6   2       23.52       28.93      2.42 o
   1   6   2       23.52       36.76      1.90 o
   1   6   2      551.47      522.46     16.47 o
  -2  -6  -2        0.07        0.28      1.33 o
  -2  -6  -2        1.53        1.96      1.18 o
   2   6   2        0.07       -0.60      1.31 o
   2   6   2        0.07        0.19      1.05 o
   2   6   2        1.53        0.96      1.46 o
  -3  -6  -2        0.33       -0.62      1.56 o
  -3  -6  -2        7.70        9.38      1.76 o
   3   6   2        0.33       -0.20      1.30 o
   3   6   2        7.70        8.26      1.95 o
  -4  -6  -2       19.80       18.09      2.20 o
  -4  -6  -2        0.84        1.27      1.86 o
   4   6   2        0.84        0.08      1.56 o
   4   6   2       19.80       15.87      2.73 o
  -5  -6  -2        0.30        0.32      2.32 o
  -5  -6  -2        6.97        6.61      1.98 o
   5   6   2        6.97        6.06      2.39 o
   5   6   2        0.30        1.79      2.02 o
  -6  -6  -2        0.08       -0.42      2.44 o
  -6  -6  -2        2.93        1.51      3.73 o
   6   6   2        2.93        5.38      4.93 o
   6   6   2        0.08       -0.05      2.11 o
  -7  -6  -2        0.21        1.94      3.40 o
   7   6   2        0.21       -0.27      3.11 o
   7   6   2        4.88        7.40      3.80 o
  -8   7   2        4.94        5.87      3.70 o
   7  -7  -2        0.56        1.41      2.37 o
  -7   7   2       13.22       11.74      3.30 o
  -7   7   2        0.56        1.47      2.89 o
   6  -7  -2        1.86        1.94      2.05 o
  -6   7   2       43.61       34.12      3.08 o
  -6   7   2       43.61       33.51      3.63 o
  -6   7   2        1.86        0.41      2.46 o
   5  -7  -2        3.23        1.37      1.73 o
  -5   7   2        3.23        4.09      2.19 o
  -5   7   2       75.72       70.31      3.52 o
  -5   7   2       75.72       71.38      4.42 o
   4  -7  -2        1.41        0.18      1.70 o
   4  -7  -2        0.06        0.17      1.47 o
  -4   7   2        1.41        0.34      1.50 o
  -4   7   2        0.06       -0.97      1.65 o
   3  -7  -2      335.25      343.72     12.95 o
   3  -7  -2       14.30       10.25      1.71 o
  -3   7   2       14.30       22.01      2.51 o
  -3   7   2      335.25      354.99     11.15 o
  -3   7   2      335.25      355.63     11.41 o
   2  -7  -2        0.12       -0.13      1.29 o
   2  -7  -2        2.92        4.46      1.49 o
  -2   7   2        0.12        0.41      1.50 o
  -2   7   2        0.12        0.16      0.92 o
  -2   7   2        2.92        3.14      1.36 o
  -2   7   2        2.92        2.42      1.30 o
   1  -7  -2       31.02       28.47      2.23 o
   1  -7  -2      727.17      756.43     25.32 o
  -1   7   2      727.17      731.12     21.88 o
  -1   7   2      727.17      730.75     22.82 o
  -1   7   2       31.02       45.39      2.94 o
  -1   7   2       31.02       29.51      1.85 o
   0  -7  -2        0.53        0.44      1.42 o
   0  -7  -2       12.53       11.55      1.59 o
   0   7   2        0.53        0.91      1.01 o
   0   7   2        0.53        0.35      1.61 o
   0   7   2       12.53       12.53      1.94 o
  -1  -7  -2      122.19      126.29      4.91 o
  -1  -7  -2        5.21        4.43      1.65 o
   1   7   2        5.21        7.53      1.36 o
   1   7   2        5.21        6.80      1.88 o
   1   7   2      122.19      133.74      5.39 o
  -2  -7  -2       38.57       40.38      2.57 o
  -2  -7  -2        1.64        2.39      1.85 o
   2   7   2       38.57       35.56      2.76 o
   2   7   2        1.64        1.03      1.68 o
   2   7   2        1.64        1.99      1.32 o
  -3  -7  -2        0.20       -0.12      1.99 o
  -3  -7  -2        4.79        6.53      1.89 o
   3   7   2        4.79        9.66      2.15 o
   3   7   2        0.20        0.21      1.36 o
  -4  -7  -2       95.50       91.08      4.54 o
  -4  -7  -2        4.07        5.24      2.25 o
   4   7   2        4.07        5.97      2.08 o
   4   7   2       95.50       95.11      5.16 o
  -5  -7  -2        0.66        1.43      2.41 o
  -5  -7  -2       15.44       13.08      2.62 o
   5   7   2        0.66       -0.89      1.98 o
   5   7   2       15.44       13.71      3.14 o
  -6  -7  -2        6.66        4.80      3.09 o
  -6  -7  -2      156.05      162.34      6.91 o
   6   7   2        6.66        9.96      3.20 o
   6   7   2      156.05      156.88      7.77 o
   7   7   2        0.04        1.08      3.53 o
   8  -8  -2        0.91        6.24      6.39 o
   7  -8  -2        8.18       11.34      3.47 o
  -7   8   2        0.35       -1.04      3.06 o
   6  -8  -2        3.12        8.07      2.78 o
   6  -8  -2        0.13       -0.96      2.19 o
  -6   8   2        0.13       -0.72      2.69 o
   5  -8  -2        0.19        0.20      1.73 o
   5  -8  -2        4.55        5.79      2.31 o
  -5   8   2        4.55        3.81      2.00 o
  -5   8   2        0.19       -0.18      2.18 o
   4  -8  -2        4.06        3.47      1.74 o
   4  -8  -2       95.17       91.52      4.75 o
  -4   8   2        4.06        6.11      2.54 o
  -4   8   2       95.17       82.44      4.20 o
   3  -8  -2       22.46       18.03      2.31 o
   3  -8  -2      526.51      535.73     19.00 o
  -3   8   2       22.46       26.97      2.93 o
  -3   8   2      526.51      545.81     16.93 o
  -3   8   2      526.51      515.26     16.28 o
   2  -8  -2        4.30        2.88      1.67 o
   2  -8  -2      100.89       88.27      4.42 o
  -2   8   2      100.89       95.69      4.28 o
  -2   8   2      100.89       90.65      4.17 o
  -2   8   2        4.30        6.01      2.05 o
   1  -8  -2       11.17        9.74      1.98 o
  -1   8   2      261.76      268.87      8.80 o
  -1   8   2      261.76      250.24      8.99 o
  -1   8   2       11.17       19.22      2.53 o
   0  -8  -2        0.20       -0.68      1.54 o
   0  -8  -2        4.75        6.24      1.69 o
   0   8   2        4.75        6.35      1.85 o
   0   8   2        0.20       -0.06      1.63 o
  -1  -8  -2       34.77       45.79      3.40 o
  -1  -8  -2      815.13      791.68     23.61 o
   1   8   2       34.77       50.56      3.64 o
   1   8   2       34.77       51.20      2.80 o
   1   8   2      815.13      801.11     24.96 o
  -2  -8  -2        2.94        3.60      1.97 o
  -2  -8  -2       68.90       68.93      3.66 o
   2   8   2        2.94        4.51      2.11 o
   2   8   2        2.94        3.60      1.62 o
   2   8   2       68.90       74.27      4.29 o
  -3  -8  -2      330.04      318.46     10.62 o
  -3  -8  -2       14.08       19.04      2.82 o
   3   8   2      330.04      317.47     11.43 o
   3   8   2       14.08       18.94      2.46 o
  -4  -8  -2        6.04        8.94      2.27 o
  -4  -8  -2        0.26       -1.14      2.25 o
   4   8   2        0.26        0.53      1.93 o
   4   8   2        6.04        4.96      2.52 o
  -5  -8  -2        7.28        9.85      3.51 o
  -5  -8  -2      170.60      156.07      6.61 o
   5   8   2      170.60      153.92      7.73 o
   5   8   2        7.28        9.95      2.63 o
  -6  -8  -2       34.02       30.23      4.12 o
  -6  -8  -2        1.45       -0.74      3.45 o
   6   8   2       34.02       35.27      5.70 o
   6   8   2        1.45        2.53      3.30 o
   7  -9  -2        0.21       -0.22      3.19 o
  -7   9   2        0.01        0.31      3.42 o
   6  -9  -2       76.58       85.44      5.85 o
  -6   9   2        3.27        2.59      2.87 o
   5  -9  -2        0.28        1.01      2.50 o
  -5   9   2        0.01        1.11      2.78 o
  -5   9   2        0.28        0.33      2.26 o
   4  -9  -2        1.53        2.24      1.97 o
   4  -9  -2       35.96       38.63      3.60 o
  -4   9   2        1.53        0.89      2.37 o
  -4   9   2       35.96       35.80      3.27 o
   3  -9  -2       58.33       57.87      3.84 o
   3  -9  -2        2.49        1.64      1.87 o
  -3   9   2       58.33       54.76      3.66 o
  -3   9   2       58.33       58.30      3.46 o
  -3   9   2        2.49        1.20      2.18 o
   2  -9  -2       35.35       31.69      2.82 o
  -2   9   2      828.67      873.82     25.86 o
  -2   9   2      828.67      859.70     26.96 o
  -2   9   2       35.35       55.25      4.11 o
   1  -9  -2       15.22       14.79      2.28 o
   1  -9  -2      356.79      350.80     11.28 o
  -1   9   2       15.22       20.13      2.90 o
  -1   9   2      356.79      343.23     11.84 o
   0  -9  -2        1.10        0.37      1.51 o
   0  -9  -2        0.05       -0.02      2.01 o
   0   9   2        1.10        0.63      1.87 o
   0   9   2        0.05       -0.86      2.14 o
  -1  -9  -2      465.07      450.13     14.13 o
  -1  -9  -2       19.84       18.29      2.64 o
   1   9   2       19.84       25.93      2.97 o
   1   9   2      465.07      442.02     15.00 o
  -2  -9  -2       42.23       39.93      3.09 o
  -2  -9  -2        1.80        3.23      2.49 o
   2   9   2       42.23       36.44      3.37 o
  -3  -9  -2      104.57      100.13      5.10 o
  -3  -9  -2        4.46        2.31      2.74 o
   3   9   2      104.57       93.19      5.54 o
  -4  -9  -2        1.13        0.54      3.14 o
  -4  -9  -2       26.49       31.77      3.62 o
   4   9   2       26.49       24.79      3.73 o
  -5  -9  -2        7.30       10.83      3.37 o
  -5  -9  -2        0.31        3.56      4.00 o
   5   9   2        7.30        8.50      3.53 o
   7 -10  -2       93.00      113.11      7.97 o
  -7  10   2        3.97        3.99      4.19 o
   6 -10  -2        7.14        3.35      3.40 o
  -6  10   2        0.30        0.37      3.20 o
   5 -10  -2        0.05        0.70      2.79 o
  -5  10   2        0.05       -1.18      2.42 o
  -5  10   2        0.00        0.88      2.86 o
   4 -10  -2       13.69       15.84      3.19 o
  -4  10   2        0.58        2.74      3.08 o
  -4  10   2       13.69       14.85      2.73 o
   3 -10  -2        1.49        2.26      2.25 o
  -3  10   2       34.97       28.04      3.20 o
  -3  10   2        1.49        0.77      2.83 o
   2 -10  -2        2.51        3.71      2.17 o
   2 -10  -2       58.93       57.63      3.72 o
  -2  10   2       58.93       57.97      3.88 o
  -2  10   2        2.51        5.86      2.94 o
   1 -10  -2        2.38        1.00      2.29 o
   1 -10  -2       55.90       54.35      3.43 o
  -1  10   2       55.90       53.83      3.95 o
  -1  10   2        2.38        2.77      2.70 o
   0 -10  -2       72.24       65.35      3.74 o
   0 -10  -2        3.08        1.98      2.37 o
   0  10   2        3.08        4.70      2.52 o
   0  10   2       72.24       61.02      3.95 o
  -1 -10  -2        0.25        0.65      2.16 o
  -1 -10  -2        5.93        6.68      2.15 o
   1  10   2        0.25        0.85      2.77 o
   1  10   2        5.93        5.93      2.61 o
  -2 -10  -2        0.20       -0.17      2.42 o
  -2 -10  -2        4.78        4.41      2.26 o
   2  10   2        4.78        5.18      2.58 o
  -3 -10  -2       85.00       83.06      4.80 o
  -3 -10  -2        3.63        3.87      3.30 o
   3  10   2       85.00       73.70      5.12 o
  -4 -10  -2        0.28        0.83      3.82 o
  -4 -10  -2        6.61        4.67      3.10 o
   4  10   2        6.61        5.00      3.37 o
   7 -11  -2        1.43        1.43      5.34 o
   6 -11  -2       35.58       34.97      5.18 o
  -6  11   2        1.52        0.85      3.70 o
  -5  11   2        1.74        1.19      3.43 o
  -5  11   2       40.89       41.01      4.34 o
  -4  11   2        2.65        3.69      3.28 o
  -4  11   2       62.11       62.44      4.35 o
   3 -11  -2       72.11       73.48      4.25 o
  -3  11   2        3.08        3.67      3.36 o
   2 -11  -2       22.66       23.79      2.93 o
  -2  11   2       22.66       20.07      3.13 o
  -2  11   2        0.97        2.29      3.20 o
   1 -11  -2        0.53        0.71      2.24 o
   1 -11  -2        0.02       -0.75      2.72 o
  -1  11   2        0.53        1.19      2.27 o
  -1  11   2        0.02        0.68      2.72 o
   0 -11  -2       23.42       23.45      3.14 o
   0 -11  -2        1.00        1.08      2.63 o
   0  11   2        1.00       -0.33      2.63 o
   0  11   2       23.42       20.20      3.31 o
  -1 -11  -2        0.13       -0.86      2.94 o
  -1 -11  -2        3.08        3.82      2.36 o
   1  11   2        3.08        1.44      2.92 o
  -2 -11  -2       37.81       34.73      3.75 o
  -2 -11  -2        1.61        1.28      3.37 o
   2  11   2       37.81       38.51      4.60 o
  -3 -11  -2       89.09       74.40      5.10 o
  -3 -11  -2        3.80        2.66      3.98 o
   3  11   2       89.09       71.75      5.64 o
  -5  12   2        3.06        5.56      3.91 o
   4 -12  -2       33.69       40.02      4.34 o
  -4  12   2        1.44        0.40      3.74 o
   3 -12  -2      111.80      140.54      6.46 o
  -3  12   2        4.77        8.42      3.88 o
   2 -12  -2       16.43       17.26      3.31 o
  -2  12   2        0.70        0.55      3.75 o
   1 -12  -2        1.72        2.07      2.56 o
  -1  12   2        0.07        0.88      3.65 o
  -1  12   2        1.72        0.57      2.92 o
   0 -12  -2        1.42        0.77      2.58 o
   0  12   2        0.06        0.15      3.60 o
   0  12   2        1.42        3.19      3.32 o
  -1 -12  -2       12.91        8.62      3.10 o
  -1 -12  -2        0.55        2.28      3.77 o
   1  12   2       12.91       11.19      3.40 o
  -2 -12  -2        0.06        2.06      4.17 o
   2  12   2        3.11        2.92      6.18 o
   4 -13  -2       12.45       22.70      4.35 o
   3 -13  -2      104.65      132.87      7.07 o
   2 -13  -2        0.01        0.69      3.31 o
  -2  13   2        0.00        0.44      4.64 o
   1 -13  -2       31.67       40.10      4.42 o
  -1  13   2        1.35        0.49      4.53 o
   0  13   2        0.01        1.00      4.61 o
   0  13   2        0.17       -0.20      3.93 o
   1  13  -3        0.03       -0.55      3.75 o
  -1 -13   3        0.60        1.63      3.49 o
   0  13  -3        0.73       -1.37      3.11 o
   0 -13   3        0.73        0.52      3.32 o
   0 -13   3        0.03       -0.14      3.94 o
  -1  13  -3       38.13       35.70      5.06 o
   1 -13   3        1.63        0.68      3.71 o
   1 -13   3       38.13       39.14      4.56 o
  -2  13  -3        0.19        1.06      3.67 o
   2 -13   3        0.01       -1.50      4.01 o
  -3  13  -3       46.99       52.93      5.75 o
   3 -13   3        2.00       -0.99      4.15 o
  -4  13  -3       38.90       41.20      5.36 o
   5 -13   3        0.09       -1.77      4.75 o
   3  12  -3        0.09       -1.15      3.35 o
   2  12  -3        2.18        2.84      3.47 o
   2  12  -3       51.14       46.89      5.27 o
  -2 -12   3       51.14       55.51      5.14 o
   1  12  -3        2.41        5.75      3.58 o
   1  12  -3        0.10        0.89      3.04 o
  -1 -12   3        2.41        3.50      2.56 o
   0  12  -3       17.61       13.90      3.71 o
   0  12  -3        0.75        0.62      2.53 o
   0 -12   3       17.61       16.06      3.21 o
   0 -12   3        0.75        0.24      3.04 o
  -1  12  -3        1.74        0.86      2.32 o
  -1  12  -3       40.85       40.66      4.34 o
   1 -12   3       40.85       45.54      3.70 o
   1 -12   3        1.74        4.17      3.41 o
  -2  12  -3       78.31       73.73      5.24 o
  -2  12  -3        3.34        1.52      2.34 o
   2 -12   3        3.34        2.87      3.06 o
  -3  12  -3        3.76        2.97      2.75 o
  -3  12  -3       88.13       91.14      6.10 o
   3 -12   3        3.76        4.54      3.28 o
  -4  12  -3        1.09        0.97      2.60 o
   4 -12   3        1.09       -0.87      3.29 o
   5 -12   3        0.34       -2.20      3.50 o
   5 -12   3        8.04        8.53      3.87 o
   6 -12   3       57.28       60.28      6.33 o
   4  11  -3        0.30        0.85      3.67 o
   3  11  -3       13.16       12.38      3.64 o
   3  11  -3        0.56        2.28      2.97 o
  -3 -11   3       13.16       13.70      3.44 o
   2  11  -3        0.54        0.43      2.42 o
   2  11  -3       12.56       15.70      3.85 o
  -2 -11   3       12.56       12.77      2.93 o
   1  11  -3       15.42       12.82      3.41 o
   1  11  -3        0.66       -0.41      2.26 o
  -1 -11   3       15.42       16.05      2.79 o
   0  11  -3       19.67       14.81      3.44 o
   0  11  -3        0.84        0.36      2.40 o
   0 -11   3        0.84        1.08      2.79 o
   0 -11   3       19.67       16.61      2.59 o
  -1  11  -3        5.09        5.61      2.48 o
  -1  11  -3        0.22       -0.51      2.26 o
   1 -11   3        5.09        5.16      2.06 o
   1 -11   3        0.22        0.72      2.67 o
  -2  11  -3       85.61       85.71      5.29 o
  -2  11  -3        3.65        2.33      2.25 o
   2 -11   3       85.61       81.08      4.40 o
   2 -11   3        3.65        1.64      2.43 o
  -3  11  -3       11.40       11.20      3.12 o
  -3  11  -3        0.49        0.65      2.30 o
   3 -11   3        0.49        0.36      2.88 o
  -4  11  -3        0.04        1.27      2.22 o
   4 -11   3        0.04        1.41      3.08 o
   4 -11   3        0.85        1.07      2.68 o
  -5  11  -3        0.92       -1.00      2.75 o
   5 -11   3        0.92        2.62      3.02 o
   5 -11   3       21.54       23.03      3.78 o
  -6  11  -3        0.00       -0.43      3.03 o
  -6  11  -3        0.11       -1.61      4.05 o
   6 -11   3        0.00        0.54      4.14 o
   6 -11   3        0.11        2.96      3.28 o
   5  10  -3        5.99        5.25      3.39 o
   4  10  -3        1.49        1.90      3.11 o
   4  10  -3        0.06        0.79      2.78 o
  -4 -10   3        1.49        2.79      2.82 o
   3  10  -3       36.82       29.37      3.82 o
   3  10  -3        1.57        1.02      2.39 o
  -3 -10   3       36.82       33.79      3.54 o
   2  10  -3       12.59       11.62      2.70 o
   2  10  -3      295.07      318.60     11.33 o
  -2 -10   3      295.07      274.47     10.18 o
   1  10  -3      138.39      120.54      6.10 o
   1  10  -3        5.90        5.82      2.35 o
  -1 -10   3        5.90        9.12      2.67 o
  -1 -10   3      138.39      129.29      5.64 o
   0  10  -3        0.01        0.74      1.89 o
   0  10  -3        0.23       -1.40      2.02 o
   0 -10   3        0.01       -0.24      2.20 o
   0 -10   3        0.23        0.22      1.88 o
  -1  10  -3       10.14        5.58      2.19 o
  -1  10  -3        0.43       -0.10      1.92 o
   1 -10   3        0.43       -0.58      1.96 o
   1 -10   3       10.14        7.17      2.09 o
  -2  10  -3        1.78        1.34      1.76 o
  -2  10  -3       41.68       27.01      3.08 o
   2 -10   3       41.68       31.11      2.73 o
   2 -10   3        1.78        0.13      2.04 o
  -3  10  -3       38.23       41.36      3.84 o
  -3  10  -3        1.63        1.55      1.88 o
   3 -10   3        1.63        1.24      2.48 o
  -4  10  -3        0.02       -0.67      2.16 o
  -4  10  -3        0.47        0.67      2.71 o
   4 -10   3        0.02        1.11      2.43 o
   4 -10   3        0.47        0.42      2.27 o
  -5  10  -3        4.07        3.39      2.27 o
  -5  10  -3       95.40      106.69      6.48 o
   5 -10   3       95.40      110.09      5.83 o
   5 -10   3        4.07        4.47      2.66 o
  -6  10  -3        0.37       -0.88      2.82 o
  -6  10  -3        8.63       15.63      4.13 o
   6 -10   3        0.37        0.03      3.05 o
   6 -10   3        8.63        7.06      3.11 o
  -7  10  -3        1.37        3.37      3.48 o
  -7  10  -3       32.23       38.07      5.51 o
   7 -10   3       32.23       41.96      4.89 o
   7 -10   3        1.37        1.16      4.04 o
  -6  -9   3        0.00       -0.17      3.79 o
   5   9  -3        2.52        2.15      3.60 o
   5   9  -3        0.11        1.69      3.31 o
  -5  -9   3        0.11        3.63      3.34 o
  -5  -9   3        2.52        3.51      2.90 o
   4   9  -3        1.33        1.51      2.73 o
   4   9  -3       31.26       30.63      3.80 o
  -4  -9   3        1.33        2.01      2.77 o
  -4  -9   3       31.26       27.69      3.64 o
   3   9  -3        8.13        7.73      2.35 o
   3   9  -3      190.61      192.72      8.23 o
  -3  -9   3        8.13        8.22      2.62 o
  -3  -9   3      190.61      196.57      7.54 o
   2   9  -3        1.94       -0.51      1.77 o
   2   9  -3       45.52       53.08      3.80 o
  -2  -9   3       45.52       44.44      3.22 o
   1   9  -3        2.41        3.03      1.74 o
   1   9  -3       56.45       58.67      3.80 o
  -1  -9   3       56.45       49.89      3.22 o
  -1  -9   3        2.41        2.67      2.04 o
   0   9  -3        1.73        1.64      1.67 o
   0   9  -3       40.66       32.81      3.12 o
   0  -9   3        1.73        0.28      1.72 o
   0  -9   3       40.66       39.57      2.71 o
  -1   9  -3        1.61        1.87      1.56 o
  -1   9  -3       37.78       36.31      3.09 o
   1  -9   3       37.78       36.60      2.74 o
   1  -9   3        1.61        1.06      1.79 o
  -2   9  -3        1.31       -0.35      1.47 o
  -2   9  -3       30.70       27.65      2.84 o
   2  -9   3        1.31        0.67      1.85 o
   2  -9   3       30.70       25.50      2.30 o
  -3   9  -3        1.05        0.80      1.98 o
  -3   9  -3        1.05        2.48      1.87 o
  -3   9  -3        0.04       -0.50      1.68 o
   3  -9   3        0.04        0.98      1.89 o
  -4   9  -3        2.09        1.78      1.72 o
  -4   9  -3       49.09       56.37      4.23 o
   4  -9   3        2.09        2.40      2.21 o
   4  -9   3       49.09       48.80      3.51 o
  -5   9  -3        0.12       -0.51      2.23 o
  -5   9  -3        2.78        3.06      2.49 o
   5  -9   3        0.12        0.18      2.43 o
   5  -9   3        2.78        2.50      2.13 o
  -6   9  -3        0.91        2.70      2.34 o
  -6   9  -3       21.30       18.81      4.02 o
   6  -9   3       21.30       17.35      3.14 o
   6  -9   3        0.91       -0.70      2.58 o
  -7   9  -3        0.66       -0.32      3.23 o
  -7   9  -3       15.53       23.03      4.46 o
   7  -9   3       15.53       17.99      3.65 o
   7  -9   3        0.66       -0.08      3.04 o
  -8   9  -3        0.54       -1.56      3.28 o
   6   8  -3       76.82       87.60      6.35 o
  -6  -8   3       76.82       83.53      5.55 o
   5   8  -3        0.00        1.52      2.54 o
   5   8  -3        0.02        1.06      2.96 o
  -5  -8   3        0.00        0.11      2.48 o
  -5  -8   3        0.02        0.62      2.65 o
   4   8  -3       73.78       70.34      4.53 o
   4   8  -3        3.15        3.50      2.16 o
  -4  -8   3        3.15        2.39      2.43 o
  -4  -8   3       73.78       67.94      4.16 o
   3   8  -3       45.73       41.53      3.42 o
   3   8  -3        1.95        3.74      1.90 o
  -3  -8   3        1.95        0.71      1.93 o
  -3  -8   3       45.73       43.47      3.37 o
   2   8  -3       90.60       82.35      4.48 o
   2   8  -3        3.86        3.60      1.87 o
  -2  -8   3        3.86        5.33      1.90 o
  -2  -8   3        3.86        3.40      1.83 o
  -2  -8   3       90.60       88.80      4.12 o
   1   8  -3        0.68        1.88      1.46 o
   1   8  -3       16.01       16.81      2.48 o
  -1  -8   3        0.68        0.80      1.46 o
  -1  -8   3        0.68        0.92      1.58 o
  -1  -8   3       16.01       18.32      2.13 o
   0   8  -3      300.79      303.43     10.48 o
   0   8  -3       12.83       10.51      1.82 o
   0  -8   3      300.79      291.55      9.54 o
   0  -8   3       12.83       16.14      2.21 o
  -1   8  -3        0.90        0.72      1.39 o
  -1   8  -3        0.04       -1.20      1.24 o
   1  -8   3        0.90        1.10      1.32 o
   1  -8   3        0.04       -1.13      1.41 o
  -2   8  -3        5.66        8.51      1.92 o
  -2   8  -3        5.66       10.74      1.99 o
  -2   8  -3        0.24        1.82      1.53 o
   2  -8   3        5.66        9.46      1.57 o
   2  -8   3        0.24        2.78      1.88 o
  -3   8  -3        2.63        1.42      1.60 o
  -3   8  -3       61.55       56.62      3.67 o
  -3   8  -3       61.55       57.45      3.74 o
   3  -8   3        2.63        4.09      1.87 o
  -4   8  -3        2.93        1.30      1.58 o
  -4   8  -3       68.69       61.56      4.25 o
   4  -8   3       68.69       65.03      3.66 o
   4  -8   3        2.93        2.49      2.01 o
  -5   8  -3       90.90       79.30      5.08 o
  -5   8  -3        3.88        2.86      1.94 o
   5  -8   3        3.88        2.59      2.11 o
   5  -8   3       90.90       93.02      4.77 o
  -6   8  -3        0.09       -1.71      2.09 o
  -6   8  -3        2.08        5.05      3.10 o
   6  -8   3        0.09       -0.21      2.56 o
   6  -8   3        2.08        2.83      2.11 o
  -7   8  -3        6.37        6.12      2.81 o
  -7   8  -3      149.37      163.11      8.66 o
   7  -8   3        6.37        2.88      2.77 o
   7  -8   3      149.37      167.63      7.56 o
  -8   8  -3        0.20        0.51      3.56 o
  -8   8  -3        4.71        4.21      3.99 o
   8  -8   3        4.71        6.33      3.44 o
   7   7  -3       22.86       27.67      4.56 o
  -7  -7   3        0.97        0.76      4.02 o
  -7  -7   3       22.86       24.49      4.09 o
   6   7  -3        1.37        4.28      2.86 o
   6   7  -3        0.06        0.90      2.91 o
  -6  -7   3        1.37        1.66      2.62 o
  -6  -7   3        0.06        0.44      2.72 o
   5   7  -3        9.15        6.34      2.48 o
   5   7  -3        0.39       -0.45      2.04 o
  -5  -7   3        0.39       -0.64      2.43 o
  -5  -7   3        9.15       10.39      2.47 o
   4   7  -3        6.47        7.65      2.13 o
   4   7  -3      151.65      147.54      6.49 o
  -4  -7   3      151.65      153.26      6.30 o
  -4  -7   3        6.47        5.82      2.09 o
   3   7  -3        7.88       13.03      2.11 o
   3   7  -3      184.66      180.42      7.30 o
  -3  -7   3        7.88        8.34      2.05 o
  -3  -7   3      184.66      189.52      6.90 o
   2   7  -3       12.15       14.46      2.31 o
   2   7  -3        0.52       -0.98      1.28 o
  -2  -7   3       12.15        8.52      1.70 o
  -2  -7   3        0.52        0.86      1.46 o
  -2  -7   3        0.52        0.75      1.52 o
   1   7  -3        1.20        0.52      1.36 o
   1   7  -3       28.09       22.06      2.28 o
  -1  -7   3       28.09       24.15      2.02 o
  -1  -7   3        1.20        0.18      1.24 o
  -1  -7   3        1.20        0.34      1.38 o
   0   7  -3      190.00      197.45      7.14 o
   0   7  -3        8.10        5.84      1.42 o
   0  -7   3      190.00      186.51      6.42 o
   0  -7   3        8.10       11.38      1.96 o
   0  -7   3        8.10        9.25      1.36 o
  -1   7  -3        2.96        3.10      1.40 o
  -1   7  -3       69.45       71.99      3.35 o
  -1   7  -3       69.45       70.57      3.53 o
   1  -7   3        2.96        4.34      1.67 o
   1  -7   3       69.45       61.01      2.93 o
  -2   7  -3        8.48        6.79      1.45 o
  -2   7  -3      198.86      201.40      7.62 o
  -2   7  -3      198.86      217.13      8.14 o
   2  -7   3        8.48        9.06      1.82 o
   2  -7   3      198.86      207.98      6.70 o
  -3   7  -3       37.22       36.05      2.65 o
  -3   7  -3       37.22       34.76      2.91 o
  -3   7  -3        1.59        0.50      1.28 o
   3  -7   3        1.59        0.98      1.53 o
   3  -7   3       37.22       31.62      1.95 o
  -4   7  -3        2.05        3.82      2.12 o
  -4   7  -3        0.09        0.24      1.34 o
   4  -7   3        0.09        0.17      1.77 o
   4  -7   3        2.05        2.44      1.72 o
  -5   7  -3        0.43        2.05      1.93 o
  -5   7  -3       10.05        9.64      2.53 o
   5  -7   3       10.05       11.09      2.31 o
   5  -7   3        0.43        1.35      1.95 o
  -6   7  -3        0.85        0.57      2.41 o
  -6   7  -3        0.04       -1.09      1.75 o
   6  -7   3        0.04        0.32      2.30 o
   6  -7   3        0.85        0.04      2.04 o
  -7   7  -3        9.90        8.24      3.69 o
  -7   7  -3        0.42       -0.17      2.24 o
   7  -7   3        0.42        0.47      3.04 o
   7  -7   3        9.90       16.98      3.27 o
  -8   7  -3        0.44        3.61      5.49 o
  -8   7  -3        0.01        0.45      2.88 o
   8  -7   3        0.44       -0.80      5.87 o
   7   6  -3        1.89       -0.25      3.27 o
   7   6  -3        0.08        0.79      2.75 o
  -7  -6   3        0.08        0.61      3.49 o
  -7  -6   3        1.89        1.36      3.27 o
   6   6  -3       34.83       27.78      3.71 o
   6   6  -3        1.49        1.98      2.29 o
  -6  -6   3       34.83       27.98      3.44 o
  -6  -6   3        1.49        0.33      2.74 o
   5   6  -3       39.92       30.84      3.52 o
   5   6  -3        1.70        1.72      1.91 o
  -5  -6   3       39.92       38.97      3.28 o
  -5  -6   3        1.70        0.37      2.28 o
   4   6  -3      791.11      773.73     24.97 o
   4   6  -3       33.74       46.00      3.08 o
  -4  -6   3       33.74       37.26      2.99 o
  -4  -6   3      791.11      809.03     23.75 o
   3   6  -3       31.66       30.32      2.62 o
   3   6  -3        1.35        2.16      1.49 o
  -3  -6   3       31.66       32.50      2.58 o
  -3  -6   3        1.35        1.04      1.59 o
   2   6  -3      173.35      173.52      6.56 o
   2   6  -3        7.39        8.95      1.58 o
  -2  -6   3        7.39        7.26      1.52 o
  -2  -6   3        7.39        9.04      1.58 o
  -2  -6   3      173.35      173.38      6.15 o
   1   6  -3       77.04       77.21      3.60 o
   1   6  -3        3.29        3.28      1.20 o
  -1  -6   3        3.29        4.19      1.35 o
  -1  -6   3        3.29        2.53      1.09 o
  -1  -6   3       77.04       72.10      3.17 o
   0   6  -3       25.27       24.39      1.89 o
   0   6  -3      592.56      639.31     20.93 o
   0   6  -3      592.56      596.17     19.33 o
   0  -6   3      592.56      613.49     18.06 o
   0  -6   3       25.27       27.87      1.69 o
   0  -6   3       25.27       34.98      2.28 o
  -1   6  -3       17.62       18.80      1.83 o
  -1   6  -3       17.62       18.18      1.87 o
  -1   6  -3        0.75        0.72      1.04 o
   1  -6   3       17.62       16.15      1.48 o
   1  -6   3        0.75        1.10      0.72 o
   1  -6   3        0.75        1.25      1.37 o
  -2   6  -3        0.05        0.42      1.02 o
  -2   6  -3        1.26        1.86      1.16 o
  -2   6  -3        1.26        1.39      1.26 o
   2  -6   3        0.05        0.50      1.25 o
   2  -6   3        1.26        2.24      0.93 o
  -3   6  -3       15.13       13.65      1.84 o
  -3   6  -3      354.64      364.24     13.43 o
   3  -6   3      354.64      375.38     10.80 o
   3  -6   3      354.64      359.20     12.00 o
   3  -6   3       15.13       15.16      1.97 o
  -4   6  -3        0.55       -0.06      1.29 o
  -4   6  -3       12.80       16.68      2.42 o
   4  -6   3        0.55        1.55      1.74 o
   4  -6   3       12.80       16.64      2.19 o
  -5   6  -3       26.50       21.58      2.91 o
  -5   6  -3        1.13       -0.12      1.41 o
   5  -6   3       26.50       24.39      2.41 o
   5  -6   3        1.13        0.28      1.88 o
  -6   6  -3       67.26       64.42      4.64 o
  -6   6  -3        2.87        2.42      1.93 o
   6  -6   3       67.26       65.05      4.10 o
   6  -6   3        2.87        0.98      1.95 o
  -7   6  -3       10.48        8.06      2.71 o
  -7   6  -3      245.77      273.07     11.88 o
   7  -6   3      245.77      268.19     10.26 o
  -8   6  -3        2.51        0.93      3.01 o
  -8   6  -3       58.96       54.95      5.57 o
   8  -6   3       58.96       60.41      4.77 o
   9  -6   3      124.20      144.01     10.87 o
  -8  -5   3        0.82        1.55      3.63 o
   7   5  -3        0.39       -0.24      2.71 o
   7   5  -3        9.08        6.06      3.12 o
  -7  -5   3        9.08        8.97      3.23 o
  -7  -5   3        0.39        0.02      3.11 o
   6   5  -3       25.09       27.19      4.48 o
   6   5  -3        1.07       -0.21      1.94 o
  -6  -5   3        1.07        0.14      2.13 o
  -6  -5   3       25.09       19.32      4.02 o
   5   5  -3       13.89       11.12      2.26 o
   5   5  -3        0.59        1.10      1.71 o
  -5  -5   3        0.59       -1.01      2.00 o
  -5  -5   3       13.89       15.56      2.48 o
   4   5  -3       24.25       18.21      2.28 o
   4   5  -3        1.03        1.08      1.47 o
  -4  -5   3        1.03        0.81      1.68 o
  -4  -5   3       24.25       18.97      2.20 o
   3   5  -3       32.39       25.77      2.25 o
   3   5  -3        1.38        0.69      1.20 o
  -3  -5   3       32.39       33.01      2.25 o
  -3  -5   3        1.38        1.52      1.27 o
   2   5  -3       22.07       28.24      2.00 o
   2   5  -3      517.47      594.33     19.03 o
   2   5  -3      517.47      525.78     17.34 o
  -2  -5   3       22.07       26.29      2.04 o
  -2  -5   3       22.07       30.94      2.07 o
  -2  -5   3      517.47      530.88     16.42 o
   1   5  -3       22.70       20.86      1.95 o
   1   5  -3       22.70       21.66      1.36 o
   1   5  -3        0.97        0.77      0.97 o
  -1  -5   3        0.97        1.20      1.10 o
  -1  -5   3        0.97        0.87      0.90 o
  -1  -5   3       22.70       18.30      1.53 o
   0   5  -3      481.96      535.85     16.88 o
   0   5  -3      481.96      546.12     18.35 o
   0   5  -3       20.56       16.89      1.57 o
   0  -5   3       20.56       31.46      2.16 o
   0  -5   3       20.56       22.70      1.35 o
   0  -5   3      481.96      535.36     15.75 o
  -1   5  -3       16.97       12.32      1.41 o
  -1   5  -3      397.80      437.36     15.17 o
  -1   5  -3      397.80      444.47     13.93 o
   1  -5   3      397.80      428.47     12.75 o
   1  -5   3       16.97       17.40      0.93 o
   1  -5   3       16.97       22.14      1.85 o
  -2   5  -3      463.71      532.30     18.24 o
  -2   5  -3      463.71      516.62     16.45 o
  -2   5  -3       19.78       19.09      1.81 o
   2  -5   3      463.71      519.41     15.03 o
   2  -5   3       19.78       28.36      2.24 o
  -3   5  -3        0.77        0.69      1.03 o
  -3   5  -3       18.15       18.65      2.16 o
   3  -5   3       18.15       15.99      1.70 o
   3  -5   3       18.15       18.97      1.19 o
   3  -5   3        0.77        0.49      0.73 o
   3  -5   3        0.77        0.75      1.23 o
  -4   5  -3        8.57        7.31      1.53 o
  -4   5  -3      200.84      208.66      8.39 o
   4  -5   3        8.57        6.36      1.79 o
   4  -5   3      200.84      203.99      7.41 o
  -5   5  -3        0.63       -0.14      1.25 o
  -5   5  -3       14.71       14.78      2.69 o
   5  -5   3       14.71       16.75      2.17 o
   5  -5   3        0.63        0.47      1.54 o
  -6   5  -3        1.16       -0.18      1.85 o
  -6   5  -3       27.15       31.44      3.37 o
   6  -5   3       27.15       24.78      2.77 o
   6  -5   3        1.16        0.88      2.03 o
  -7   5  -3      147.26      134.30      7.19 o
  -7   5  -3        6.28        4.56      2.35 o
   7  -5   3      147.26      141.27      6.34 o
  -8   5  -3      458.38      521.47     20.10 o
  -8   5  -3       19.55       13.04      3.05 o
   8  -5   3      458.38      507.46     17.54 o
   9  -5   3      131.94      148.19      8.26 o
   9  -5   3        5.63        4.27      4.06 o
   8   4  -3        0.06       -1.22      2.93 o
  -8  -4   3        1.31       -1.00      2.86 o
  -8  -4   3        0.06        0.11      3.63 o
   7   4  -3      112.62      117.80      5.90 o
   7   4  -3        4.80        3.57      2.36 o
  -7  -4   3      112.62      117.92      5.92 o
  -7  -4   3        4.80        2.85      2.61 o
   6   4  -3       38.03       31.92      3.39 o
   6   4  -3        1.62        1.89      1.89 o
  -6  -4   3        1.62       -0.39      1.96 o
  -6  -4   3       38.03       32.28      3.30 o
   5   4  -3        0.62        1.09      1.54 o
   5   4  -3       14.56       14.99      2.46 o
  -5  -4   3        0.62        0.07      1.86 o
  -5  -4   3       14.56       14.88      2.20 o
   4   4  -3        0.33        0.70      1.38 o
   4   4  -3        7.74        7.33      1.81 o
  -4  -4   3        7.74        8.65      1.63 o
  -4  -4   3        0.33        0.92      1.43 o
   3   4  -3      290.75      279.86      9.56 o
   3   4  -3      290.75      287.51     10.02 o
   3   4  -3       12.40       14.62      1.64 o
  -3  -4   3      290.75      291.22      9.15 o
  -3  -4   3       12.40       14.70      1.89 o
  -3  -4   3       12.40       18.25      1.49 o
   2   4  -3      184.90      193.59      6.73 o
   2   4  -3      184.90      187.23      6.64 o
   2   4  -3        7.89        9.86      1.33 o
  -2  -4   3        7.89        8.87      1.31 o
  -2  -4   3        7.89        9.70      1.31 o
  -2  -4   3      184.90      185.69      6.23 o
   1   4  -3        1.24        1.18      0.85 o
   1   4  -3       29.01       29.34      1.57 o
   1   4  -3       29.01       26.41      1.80 o
  -1  -4   3        1.24        1.69      0.76 o
  -1  -4   3        1.24        1.39      0.94 o
  -1  -4   3       29.01       29.64      1.66 o
   0   4  -3        0.24        0.22      0.76 o
   0   4  -3        5.52        4.46      1.04 o
   0   4  -3        5.52        7.39      1.02 o
   0  -4   3        0.24       -0.07      0.52 o
   0  -4   3        0.24        0.94      0.91 o
   0  -4   3        5.52        6.58      0.93 o
  -1   4  -3       60.05       52.61      2.60 o
  -1   4  -3       60.05       54.97      2.57 o
  -1   4  -3        2.56        1.54      0.86 o
   1  -4   3        2.56        3.04      1.16 o
   1  -4   3       60.05       52.31      2.00 o
  -2   4  -3       23.05       18.20      1.82 o
  -2   4  -3        0.98        0.79      0.87 o
   2  -4   3       23.05       18.14      1.61 o
   2  -4   3       23.05       19.11      1.04 o
   2  -4   3        0.98        0.78      0.99 o
  -3   4  -3        0.23        0.24      1.10 o
  -3   4  -3        0.23       -0.18      0.58 o
  -3   4  -3        5.36        5.68      1.44 o
   3  -4   3        0.23        0.36      1.06 o
   3  -4   3        5.36        3.81      1.18 o
   3  -4   3        5.36        6.52      0.65 o
  -4   4  -3        4.70        2.45      0.97 o
  -4   4  -3        4.70        2.87      1.17 o
  -4   4  -3      110.17       98.44      4.73 o
   4  -4   3      110.17       96.94      4.18 o
   4  -4   3        4.70        2.94      1.47 o
  -5   4  -3       80.89       84.88      4.73 o
  -5   4  -3        3.45        2.11      1.29 o
  -5   4  -3        3.45        2.74      1.51 o
   5  -4   3        3.45        2.62      1.71 o
   5  -4   3       80.89       81.55      4.08 o
  -6   4  -3        0.61        1.18      1.73 o
  -6   4  -3       14.36       15.01      2.80 o
   6  -4   3        0.61       -0.36      1.75 o
   6  -4   3       14.36       23.36      2.94 o
  -7   4  -3       45.57       46.13      4.18 o
  -7   4  -3        1.94        0.47      2.21 o
   7  -4   3       45.57       45.82      4.06 o
  -8   4  -3       50.75       42.25      4.84 o
   8  -4   3       50.75       46.03      4.62 o
   8  -4   3        2.16        2.40      2.24 o
  -9   4  -3       87.21      101.80      8.08 o
   9  -4   3        3.72        2.25      2.96 o
   9  -4   3       87.21       94.49      7.04 o
   8   3  -3        1.43        0.66      2.61 o
  -8  -3   3       33.54       31.76      3.89 o
  -8  -3   3        1.43       -2.04      3.40 o
   7   3  -3       15.58       20.29      3.17 o
   7   3  -3        0.66       -1.44      2.17 o
  -7  -3   3        0.66        0.67      2.27 o
  -7  -3   3       15.58       16.69      2.74 o
   6   3  -3        0.00        0.36      1.62 o
   6   3  -3        0.00       -0.22      1.96 o
  -6  -3   3        0.00        0.02      2.17 o
  -6  -3   3        0.00        0.02      1.88 o
   5   3  -3       17.43       23.34      2.47 o
   5   3  -3        0.74        1.01      1.42 o
  -5  -3   3        0.74        0.91      1.60 o
  -5  -3   3       17.43       21.60      2.25 o
   4   3  -3      128.16      123.20      4.93 o
   4   3  -3      128.16      123.66      5.04 o
   4   3  -3        5.47        6.47      1.53 o
  -4  -3   3        5.47        5.27      1.67 o
  -4  -3   3      128.16      124.90      4.77 o
   3   3  -3       15.25       16.70      1.57 o
   3   3  -3      357.62      376.97     13.21 o
   3   3  -3      357.62      387.36     12.19 o
  -3  -3   3      357.62      376.65     11.62 o
  -3  -3   3       15.25       20.92      1.41 o
  -3  -3   3       15.25       18.26      1.86 o
   2   3  -3       56.18       49.05      2.20 o
   2   3  -3       56.18       44.43      2.30 o
   2   3  -3        2.40        1.85      0.85 o
  -2  -3   3        2.40        2.80      0.92 o
  -2  -3   3        2.40        2.74      0.86 o
  -2  -3   3       56.18       43.18      2.14 o
   1   3  -3       13.92       11.96      1.09 o
   1   3  -3       13.92       11.96      1.27 o
   1   3  -3        0.59        0.36      0.69 o
  -1  -3   3        0.59        0.52      0.78 o
  -1  -3   3        0.59        0.53      0.63 o
  -1  -3   3       13.92       11.78      1.08 o
   0   3  -3      941.85      980.34     32.62 o
   0   3  -3      941.85      971.20     29.25 o
   0   3  -3       40.17       33.12      1.82 o
   0  -3   3      941.85      970.48     27.54 o
   0  -3   3       40.17       43.23      1.58 o
   0  -3   3       40.17       54.43      2.36 o
  -1   3  -3       63.08       52.57      2.47 o
  -1   3  -3       63.08       52.19      2.35 o
  -1   3  -3        2.69        1.81      0.77 o
   1  -3   3       63.08       49.80      1.80 o
   1  -3   3        2.69        3.04      0.99 o
  -2   3  -3       33.22       39.89      1.43 o
  -2   3  -3       33.22       30.49      1.92 o
  -2   3  -3      778.90      841.33     28.88 o
   2  -3   3      778.90      859.82     25.71 o
   2  -3   3      778.90      848.56     23.78 o
   2  -3   3       33.22       44.83      2.44 o
  -3   3  -3        1.76        1.00      0.70 o
  -3   3  -3        1.76        0.92      0.95 o
  -3   3  -3       41.25       41.84      2.56 o
   3  -3   3        1.76        2.47      1.23 o
   3  -3   3       41.25       36.89      2.14 o
  -4   3  -3        0.39       -0.11      1.01 o
  -4   3  -3        0.39       -0.14      0.94 o
  -4   3  -3        9.12        6.27      1.82 o
   4  -3   3        0.39        0.71      1.13 o
   4  -3   3        9.12        8.29      1.49 o
  -5   3  -3        5.81        2.52      1.43 o
  -5   3  -3        5.81        3.59      1.25 o
  -5   3  -3      136.28      139.03      6.40 o
   5  -3   3        5.81        6.47      1.66 o
   5  -3   3      136.28      145.24      5.76 o
  -6   3  -3        3.38        1.09      1.65 o
  -6   3  -3        3.38        1.76      1.60 o
  -6   3  -3       79.26       76.49      4.61 o
   6  -3   3       79.26       69.13      4.01 o
  -7   3  -3        0.53        0.70      1.98 o
  -7   3  -3        0.53        0.60      2.08 o
  -7   3  -3       12.41       13.16      2.97 o
   7  -3   3       12.41       14.00      2.91 o
  -8   3  -3        0.39       -1.97      3.24 o
   8  -3   3        0.39        0.78      3.09 o
   8  -3   3        0.02       -0.38      2.20 o
  -9   3  -3       11.76        3.97      8.01 o
   9  -3   3       11.76       12.01      7.56 o
   9  -3   3        0.45        0.51      3.27 o
   8   2  -3        9.66        9.69      2.73 o
  -8  -2   3        9.66        3.62      3.35 o
  -8  -2   3      226.43      201.73      8.23 o
   7   2  -3        0.13       -0.37      1.74 o
   7   2  -3        3.06        0.69      3.55 o
  -7  -2   3        3.06        2.49      2.00 o
  -7  -2   3        0.13        2.51      2.56 o
   6   2  -3        2.04        2.01      1.73 o
   6   2  -3       47.80       54.80      3.51 o
   6   2  -3       47.80       51.83      3.59 o
  -6  -2   3       47.80       46.24      3.10 o
  -6  -2   3        2.04        2.53      1.86 o
   5   2  -3      319.32      318.71     10.72 o
   5   2  -3      319.32      323.10     11.73 o
   5   2  -3       13.62       12.78      1.77 o
  -5  -2   3      319.32      320.43     10.31 o
  -5  -2   3       13.62       12.48      2.13 o
   4   2  -3        1.16        1.29      1.08 o
   4   2  -3       27.21       31.07      2.11 o
   4   2  -3       27.21       26.57      1.99 o
  -4  -2   3        1.16        0.55      1.25 o
  -4  -2   3       27.21       26.99      2.00 o
   3   2  -3     1342.14     1466.05     48.17 o
   3   2  -3     1342.14     1445.57     43.03 o
   3   2  -3       57.25       76.79      3.04 o
  -3  -2   3     1342.14     1412.04     40.95 o
  -3  -2   3       57.25       66.69      3.19 o
   2   2  -3       21.06       23.59      1.47 o
   2   2  -3      493.69      542.25     18.15 o
   2   2  -3      493.69      541.97     16.25 o
  -2  -2   3       21.06       27.04      1.58 o
  -2  -2   3       21.06       29.12      1.57 o
  -2  -2   3      493.69      512.73     15.53 o
   1   2  -3      110.84      121.23      4.10 o
   1   2  -3      110.84      119.82      4.50 o
   1   2  -3        4.73        6.30      0.84 o
  -1  -2   3        4.73        5.32      0.79 o
  -1  -2   3        4.73        7.25      1.02 o
  -1  -2   3      110.84      118.73      3.95 o
   0   2  -3        8.63        7.14      0.89 o
   0   2  -3      202.27      183.62      6.11 o
   0   2  -3      202.27      193.45      6.82 o
   0  -2   3        8.63       10.34      1.08 o
   0  -2   3        8.63        6.25      0.60 o
   0  -2   3      202.27      191.17      5.69 o
  -1   2  -3     1132.10     1152.04     39.08 o
  -1   2  -3       48.29       32.72      1.57 o
   1  -2   3     1132.10     1163.59     34.76 o
   1  -2   3     1132.10     1185.09     32.64 o
  -2   2  -3       10.98       10.62      0.84 o
  -2   2  -3       10.98        8.58      1.11 o
  -2   2  -3      257.43      242.03      8.95 o
   2  -2   3       10.98       11.77      1.36 o
   2  -2   3      257.43      245.42      7.94 o
  -3   2  -3        3.69        3.30      0.81 o
  -3   2  -3        3.69        2.02      0.86 o
  -3   2  -3       86.58       90.52      4.08 o
   3  -2   3        3.69        5.01      1.19 o
   3  -2   3       86.58       84.53      3.50 o
  -4   2  -3      228.21      237.58      9.09 o
  -4   2  -3        9.73        6.36      1.45 o
  -4   2  -3        9.73        9.22      1.32 o
   4  -2   3      228.21      229.78      8.03 o
   4  -2   3        9.73       14.02      1.70 o
  -5   2  -3       21.88       23.65      2.52 o
  -5   2  -3        0.93        0.96      1.33 o
  -5   2  -3        0.93        1.35      1.34 o
   5  -2   3       21.88       22.75      2.27 o
   5  -2   3        0.93        1.37      1.37 o
  -6   2  -3        3.73        2.53      1.67 o
  -6   2  -3        3.73        1.58      1.71 o
  -6   2  -3       87.47       83.57      4.98 o
   6  -2   3       87.47       80.25      4.25 o
  -7   2  -3        8.27        3.94      2.22 o
  -7   2  -3      193.99      179.26      8.50 o
   7  -2   3        8.27        5.21      1.94 o
   7  -2   3      193.99      186.12      7.63 o
  -8   2  -3       43.23       37.00      4.90 o
  -8   2  -3        1.84        0.99      2.52 o
   8  -2   3        1.84        0.31      2.37 o
   8  -2   3       43.23       39.80      4.77 o
  -9   2  -3       10.95       21.22      5.29 o
   9  -2   3       10.95       29.74      5.11 o
   9  -2   3        0.47        0.86      2.92 o
   9   1  -3        0.04       -0.46      3.21 o
  -9  -1   3        0.04        0.55      4.31 o
   8   1  -3       21.41       16.83      2.88 o
  -8  -1   3       21.41       18.20      3.74 o
  -8  -1   3      502.00      496.09     16.06 o
   7   1  -3        0.83       -0.48      1.74 o
   7   1  -3       19.43       17.87      3.03 o
  -7  -1   3        0.83        2.40      2.24 o
  -7  -1   3       19.43       10.99      2.48 o
   6   1  -3       34.25       29.79      2.49 o
   6   1  -3      802.99      806.42     25.24 o
   6   1  -3      802.99      851.26     28.39 o
  -6  -1   3      802.99      784.37     24.12 o
   5   1  -3      112.09      119.42      5.18 o
   5   1  -3      111.50      113.47      5.10 o
   5   1  -3        4.76        3.56      1.31 o
  -5  -1   3      112.09      127.99      5.19 o
  -5  -1   3        4.76        5.36      1.65 o
   4   1  -3       84.39       82.22      3.81 o
   4   1  -3       84.39       81.49      3.38 o
   4   1  -3        3.60        3.59      1.23 o
  -4  -1   3        3.60        2.43      0.83 o
  -4  -1   3        3.60        1.49      1.32 o
  -4  -1   3       84.39       83.62      3.41 o
   3   1  -3        0.80        0.31      0.74 o
   3   1  -3       18.65       21.92      1.73 o
   3   1  -3       18.65       19.74      1.41 o
  -3  -1   3       18.65       26.72      1.65 o
  -3  -1   3        0.80        1.16      0.97 o
  -3  -1   3        0.80        0.58      0.73 o
   2   1  -3       14.55       12.99      1.06 o
   2   1  -3       14.55       14.93      1.26 o
   2   1  -3        0.62        0.27      0.59 o
  -2  -1   3       14.55       22.56      1.30 o
  -2  -1   3        0.62        0.01      0.66 o
  -2  -1   3        0.62        0.22      0.61 o
   1   1  -3        6.93        6.94      0.75 o
   1   1  -3      162.50      165.88      5.17 o
   1   1  -3      162.50      160.43      5.95 o
  -1  -1   3        6.93       10.50      1.06 o
  -1  -1   3        6.93        6.39      0.82 o
  -1  -1   3      162.50      164.04      5.09 o
   0   1  -3      271.01      219.57      7.10 o
   0   1  -3      271.01      247.73      6.95 o
   0   1  -3     6353.87     6023.19    208.57 o
   0   1  -3     6353.87     6546.28    186.15 o
   0  -1   3     6353.87     6331.26    176.36 o
  -1   1  -3     2306.09     2462.57     81.07 o
  -1   1  -3       98.36       80.38      2.77 o
   1  -1   3     2306.09     2515.87     68.06 o
   1  -1   3     2306.09     2352.51     72.07 o
  -2   1  -3      105.78      104.97      3.50 o
  -2   1  -3      105.78       98.70      3.52 o
  -2   1  -3     2480.08     2522.13     70.64 o
  -2   1  -3     2480.08     2579.24     84.43 o
   2  -1   3     2480.08     2521.92     75.08 o
  -3   1  -3       17.84       20.72      1.50 o
  -3   1  -3       17.84       14.06      1.41 o
  -3   1  -3      418.23      422.74     15.21 o
  -3   1  -3      418.23      438.16     12.12 o
   3  -1   3      418.23      429.49     13.56 o
   3  -1   3       17.84       24.33      1.71 o
  -4   1  -3       51.39       52.65      2.95 o
  -4   1  -3     1204.82     1247.32     43.38 o
  -4   1  -3     1204.82     1317.81     35.89 o
   4  -1   3     1204.82     1276.30     38.73 o
   4  -1   3       51.39       75.85      3.29 o
  -5   1  -3      318.94      321.38     12.23 o
  -5   1  -3       13.60       13.02      1.84 o
  -5   1  -3       13.60       16.25      2.02 o
   5  -1   3       13.60       17.59      1.98 o
   5  -1   3      318.94      328.19     11.03 o
  -6   1  -3        0.18        0.10      1.54 o
  -6   1  -3        4.31        8.15      2.25 o
   6  -1   3        4.31        6.87      2.11 o
   6  -1   3        0.18        0.80      1.47 o
  -7   1  -3        7.59        5.19      2.35 o
  -7   1  -3      177.93      181.23      8.37 o
   7  -1   3        7.59        7.10      2.02 o
   7  -1   3      177.93      177.67      7.80 o
  -8   1  -3       15.88       15.79      3.95 o
  -8   1  -3        0.68        0.84      2.43 o
   8  -1   3        0.68        1.03      2.47 o
   8  -1   3       15.88       16.01      3.49 o
  -9   1  -3        9.23        8.51      4.76 o
  -9   1  -3        0.39        1.44      3.50 o
   9  -1   3        0.39        0.97      3.21 o
   9  -1   3        9.23        5.77      3.82 o
   9   0  -3        0.96        0.55      2.91 o
  -9   0   3        0.96        0.85      3.80 o
   8   0  -3        1.48        7.28      3.18 o
   8   0  -3        0.06       -0.11      2.09 o
  -8   0   3        1.48        4.30      2.72 o
  -8   0   3        0.06        2.14      2.60 o
   7   0  -3       26.69       23.27      3.03 o
   7   0  -3        1.14        0.61      1.72 o
  -7   0   3       26.69       23.97      2.95 o
  -7   0   3        1.14        0.63      2.14 o
   6   0  -3        1.04        0.99      1.56 o
   6   0  -3       24.29       21.07      2.49 o
   6   0  -3       24.29       19.35      2.47 o
  -6   0   3        1.04        1.07      1.74 o
  -6   0   3       24.29       17.63      2.17 o
   5   0  -3        3.94        2.46      1.23 o
   5   0  -3       92.35       86.45      3.59 o
   5   0  -3       92.35       83.25      4.15 o
  -5   0   3       92.35       83.80      3.65 o
  -5   0   3        3.94        4.56      1.71 o
   4   0  -3       33.06       29.63      1.84 o
   4   0  -3       33.06       32.34      2.32 o
   4   0  -3        1.41        1.35      1.03 o
  -4   0   3       33.06       30.36      1.96 o
  -4   0   3        1.41        1.50      0.85 o
  -4   0   3        1.41        1.21      1.26 o
   3   0  -3      286.53      329.97      9.81 o
   3   0  -3      286.53      302.06     11.28 o
   3   0  -3       12.22       15.94      1.26 o
  -3   0   3       12.22       11.50      1.37 o
  -3   0   3       12.22       11.61      1.22 o
  -3   0   3      286.53      318.78      9.70 o
   2   0  -3        0.77        0.73      0.57 o
   2   0  -3       18.10       14.95      1.43 o
   2   0  -3       18.10       16.31      0.90 o
  -2   0   3        0.77        0.03      0.63 o
  -2   0   3        0.77        0.66      0.72 o
  -2   0   3       18.10       15.41      1.27 o
   1   0  -3       33.10       39.00      1.45 o
   1   0  -3      775.98      775.75     26.27 o
   1   0  -3      775.98      792.60     23.04 o
  -1   0   3       33.10       45.78      1.99 o
  -1   0   3       33.10       29.15      1.57 o
  -1   0   3      775.98      769.96     22.18 o
   0   0  -3       33.18       21.74      1.12 o
   0   0  -3       33.18       26.20      1.08 o
   0   0  -3      777.86      766.58     26.24 o
   0   0   3      777.86      796.87     22.07 o
   0   0   3      777.86      777.54     23.15 o
  -1   0  -3        1.39        1.06      0.58 o
  -1   0  -3        1.39        1.35      0.57 o
  -1   0  -3       32.60       33.85      1.85 o
   1   0   3       32.60       36.62      1.65 o
   1   0   3       32.60       35.26      1.33 o
   1   0   3        1.39        2.44      0.79 o
  -2   0  -3        1.37        1.34      0.69 o
  -2   0  -3        1.37        0.88      0.70 o
  -2   0  -3       32.23       32.92      1.20 o
  -2   0  -3       32.23       27.43      1.84 o
   2   0   3        1.37        2.14      0.86 o
   2   0   3       32.23       29.83      1.68 o
  -3   0  -3       30.32       26.43      1.17 o
  -3   0  -3       30.32       25.28      2.03 o
  -3   0  -3        1.29        1.19      0.88 o
  -3   0  -3        1.29        1.87      0.98 o
   3   0   3        1.29        1.28      0.91 o
   3   0   3       30.32       23.90      1.77 o
  -4   0  -3        2.33        2.69      0.75 o
  -4   0  -3        2.33        1.68      1.28 o
  -4   0  -3        0.10        0.33      1.13 o
  -4   0  -3        0.10       -0.25      1.13 o
   4   0   3        2.33        2.38      1.26 o
   4   0   3        0.10        0.37      1.05 o
  -5   0  -3      430.46      432.97     15.99 o
  -5   0  -3       18.36       17.02      1.94 o
   5   0   3      430.46      448.82     14.51 o
   5   0   3       18.36       20.04      1.93 o
  -6   0  -3       28.45       26.01      3.21 o
  -6   0  -3        1.21        2.81      1.66 o
   6   0   3       28.45       29.31      3.00 o
  -7   0  -3        3.97        5.87      2.51 o
  -7   0  -3       93.07       94.02      5.35 o
   7   0   3       93.07       88.03      5.32 o
   7   0   3        3.97        4.82      2.14 o
  -8   0  -3        8.00        7.30      3.62 o
  -8   0  -3        0.34        0.70      2.52 o
   8   0   3        0.34        0.06      2.49 o
   8   0   3        8.00        6.46      3.30 o
  -9   0  -3        0.02       -0.83      3.75 o
   9   0   3        0.50       -1.16      4.20 o
   9  -1  -3       10.88       16.65      4.52 o
   9  -1  -3        0.46       -0.26      2.98 o
  -9   1   3        0.46        0.00      3.05 o
   8  -1  -3        1.52        2.03      2.38 o
   8  -1  -3       35.55       32.49      4.28 o
  -8   1   3        1.52       -0.33      2.57 o
   7  -1  -3        0.43        0.42      1.82 o
   7  -1  -3       10.18       10.51      2.55 o
  -7   1   3       10.18        9.34      2.38 o
  -7   1   3        0.43        0.21      2.05 o
   6  -1  -3        0.34       -0.45      1.27 o
   6  -1  -3        7.89        7.05      2.00 o
  -6   1   3        0.34        0.21      1.66 o
  -6   1   3        7.89        8.41      1.80 o
   5  -1  -3       12.98       11.17      1.53 o
   5  -1  -3       12.98        9.27      1.79 o
   5  -1  -3        0.55        0.18      1.12 o
  -5   1   3        0.55        0.96      1.49 o
  -5   1   3       12.98       11.92      1.68 o
   4  -1  -3       95.03      105.46      4.67 o
   4  -1  -3       95.03      106.80      3.78 o
   4  -1  -3        4.05        2.98      0.89 o
  -4   1   3       95.03      104.67      4.00 o
  -4   1   3        4.05        1.79      1.11 o
  -4   1   3        4.05        3.07      1.01 o
   3  -1  -3        3.40        4.11      1.20 o
   3  -1  -3        3.40        2.80      0.66 o
   3  -1  -3        0.15       -0.01      0.65 o
  -3   1   3        0.15        0.37      0.84 o
  -3   1   3        0.15        0.18      0.85 o
  -3   1   3        3.40        3.72      1.00 o
   2  -1  -3      255.72      247.82      9.04 o
   2  -1  -3      255.72      255.94      7.43 o
   2  -1  -3       10.91       10.25      0.80 o
  -2   1   3       10.91       11.24      1.11 o
  -2   1   3       10.91       13.12      1.28 o
  -2   1   3      255.72      245.57      7.64 o
   1  -1  -3       84.77       71.21      3.12 o
   1  -1  -3        3.62        2.34      0.72 o
   1  -1  -3        3.62        3.02      0.40 o
  -1   1   3       84.77       74.02      2.65 o
  -1   1   3       84.77       74.45      2.25 o
  -1   1   3        3.62        4.75      0.96 o
   0  -1  -3       10.79        8.54      1.02 o
   0  -1  -3        0.46        0.09      0.60 o
   0  -1  -3        0.46        0.30      0.35 o
   0   1   3       10.79       10.26      0.77 o
   0   1   3       10.79       10.88      0.85 o
   0   1   3        0.46       -0.06      0.66 o
  -1  -1  -3        3.27        2.59      0.71 o
  -1  -1  -3        3.27        2.38      0.55 o
  -1  -1  -3       76.64       74.55      3.18 o
   1   1   3       76.64       75.39      2.57 o
   1   1   3       76.64       79.49      2.84 o
   1   1   3        3.27        4.71      0.85 o
  -2  -1  -3        6.36        5.67      1.04 o
  -2  -1  -3        6.36        6.52      0.94 o
  -2  -1  -3      149.06      150.45      4.53 o
  -2  -1  -3      149.06      145.47      5.67 o
   2   1   3      149.06      145.43      5.11 o
   2   1   3        6.36        8.22      1.11 o
  -3  -1  -3      224.03      237.97      7.15 o
  -3  -1  -3      224.03      241.63      8.88 o
  -3  -1  -3        9.56       10.82      1.40 o
   3   1   3        9.56       10.78      1.20 o
   3   1   3        9.56       11.80      1.34 o
   3   1   3      224.03      238.62      8.11 o
  -4  -1  -3      113.61      114.08      3.85 o
  -4  -1  -3      113.61      114.11      5.06 o
  -4  -1  -3        4.85        4.85      1.47 o
   4   1   3        4.85        4.38      1.10 o
   4   1   3        4.85        4.66      1.15 o
   4   1   3      113.61      114.79      4.80 o
  -5  -1  -3        0.05        0.22      1.33 o
  -5  -1  -3        1.06        0.86      1.46 o
   5   1   3        1.06       -0.75      1.48 o
   5   1   3        0.05       -0.64      1.15 o
  -6  -1  -3      167.18      167.27      7.43 o
  -6  -1  -3        7.13        6.39      1.96 o
   6   1   3      167.18      167.91      6.99 o
   6   1   3        7.13        8.42      1.77 o
  -7  -1  -3        0.36        0.18      2.64 o
  -7  -1  -3        0.02       -1.22      2.31 o
   7   1   3        0.02        0.61      1.84 o
   7   1   3        0.36        1.43      2.29 o
  -8  -1  -3        1.15        2.01      3.18 o
   8   1   3        1.15       -0.14      2.38 o
   8   1   3       26.86       32.77      4.31 o
   9  -2  -3        0.87        4.50      4.09 o
   9  -2  -3        0.04       -0.31      3.02 o
  -9   2   3        0.04       -1.14      3.35 o
   8  -2  -3        0.40        1.84      2.01 o
   8  -2  -3        9.45        9.30      3.04 o
  -8   2   3        0.40        0.21      2.35 o
   7  -2  -3        0.89        1.18      2.34 o
   7  -2  -3        0.04        1.06      1.59 o
  -7   2   3        0.04       -0.40      1.81 o
  -7   2   3        0.89       -0.09      1.89 o
   6  -2  -3       28.99       30.05      2.43 o
   6  -2  -3      679.68      682.63     24.31 o
  -6   2   3      679.68      689.08     20.45 o
   5  -2  -3      224.92      219.25      8.74 o
   5  -2  -3      224.92      229.35      7.34 o
   5  -2  -3        9.59        5.17      1.21 o
  -5   2   3        9.59        7.91      1.74 o
  -5   2   3        9.59        7.65      1.55 o
  -5   2   3      224.92      212.52      7.29 o
   4  -2  -3       10.58        9.08      1.18 o
   4  -2  -3      247.94      242.46      7.75 o
   4  -2  -3      247.94      250.28      9.36 o
  -4   2   3      247.94      249.30      7.92 o
  -4   2   3       10.58        8.61      1.57 o
  -4   2   3       10.58        8.82      1.40 o
   3  -2  -3       10.56       10.25      1.51 o
   3  -2  -3       10.56       10.04      0.81 o
   3  -2  -3        0.45        1.81      0.70 o
  -3   2   3       10.56       11.14      1.22 o
  -3   2   3        0.45        1.46      0.99 o
  -3   2   3        0.45        2.13      0.99 o
   2  -2  -3      330.68      372.45     13.29 o
   2  -2  -3       14.10       14.48      0.84 o
  -2   2   3      330.68      383.48     11.26 o
  -2   2   3       14.10       16.65      1.41 o
  -2   2   3       14.10       13.89      1.28 o
   1  -2  -3      146.56      151.49      5.85 o
   1  -2  -3        6.25        5.42      0.94 o
  -1   2   3      146.56      159.72      4.73 o
  -1   2   3      146.56      148.14      4.92 o
  -1   2   3        6.25        9.46      1.18 o
   0  -2  -3     2068.91     2143.58     70.24 o
   0   2   3       88.25      118.57      3.56 o
   0   2   3       88.25      129.39      4.82 o
   0   2   3     2068.91     2062.12     62.32 o
   0   2   3     2068.91     2139.83     59.30 o
  -1  -2  -3      530.71      522.26     17.74 o
  -1  -2  -3       22.64       21.13      1.52 o
   1   2   3       22.64       31.48      1.84 o
   1   2   3       22.64       30.74      1.27 o
   1   2   3      530.71      535.05     15.00 o
   1   2   3      530.71      498.85     15.82 o
  -2  -2  -3     1058.78     1105.06     30.94 o
  -2  -2  -3     1058.78     1092.27     36.78 o
  -2  -2  -3       45.16       47.92      2.60 o
   2   2   3     1058.78     1085.35     32.90 o
   2   2   3       45.16       65.90      2.83 o
   2   2   3       45.16       56.01      2.20 o
  -3  -2  -3       18.18       16.91      1.31 o
  -3  -2  -3       18.18       14.62      1.69 o
  -3  -2  -3        0.78        1.43      1.17 o
   3   2   3        0.78        0.95      0.83 o
   3   2   3        0.78        0.40      1.02 o
   3   2   3       18.18       17.99      1.89 o
  -4  -2  -3       39.57       38.88      2.71 o
  -4  -2  -3       39.57       42.44      2.15 o
  -4  -2  -3        1.69        0.84      1.27 o
   4   2   3        1.69        1.12      1.03 o
   4   2   3        1.69        0.90      1.32 o
   4   2   3       39.57       40.31      2.63 o
  -5  -2  -3      414.10      417.18     12.40 o
  -5  -2  -3      414.10      410.22     14.98 o
  -5  -2  -3       17.66       20.04      2.48 o
   5   2   3      414.10      406.79     13.85 o
   5   2   3       17.66       17.52      2.15 o
  -6  -2  -3        1.02       -0.15      1.75 o
  -6  -2  -3       23.94       26.17      3.43 o
   6   2   3       23.94       24.59      2.99 o
   6   2   3        1.02        0.39      1.58 o
  -7  -2  -3        0.17        0.46      2.51 o
   7   2   3        3.97        5.80      2.71 o
   7   2   3        0.17        1.18      2.01 o
  -8  -2  -3        0.51        0.11      3.34 o
   8   2   3       12.00       17.56      3.94 o
   8   2   3        0.51       -0.01      2.50 o
   9  -3  -3        0.01        0.40      2.63 o
   9  -3  -3        0.26       -0.82      3.91 o
  -9   3   3        0.01       -0.46      3.43 o
   8  -3  -3        0.02       -0.33      2.68 o
   8  -3  -3        0.00        0.49      1.92 o
  -8   3   3        0.00       -0.84      2.68 o
   7  -3  -3        0.01        0.66      2.40 o
   7  -3  -3        0.00        0.17      1.56 o
  -7   3   3        0.00        1.64      2.22 o
  -7   3   3        0.01        0.79      1.86 o
   6  -3  -3        0.03       -0.44      1.36 o
   6  -3  -3        0.67        1.25      1.82 o
  -6   3   3        0.03       -0.54      1.57 o
  -6   3   3        0.67        0.80      1.43 o
   5  -3  -3       68.96       70.12      3.94 o
   5  -3  -3        2.94        2.01      1.06 o
  -5   3   3        2.94        1.19      1.31 o
  -5   3   3        2.94        3.84      1.53 o
  -5   3   3       68.96       72.03      3.39 o
   4  -3  -3      107.44      100.25      3.54 o
   4  -3  -3      107.44      107.21      4.75 o
   4  -3  -3        4.58        2.98      0.90 o
  -4   3   3        4.58        5.98      1.45 o
  -4   3   3        4.58        6.36      1.46 o
  -4   3   3      107.44      102.15      3.94 o
   3  -3  -3       50.88       38.94      2.61 o
   3  -3  -3       50.88       42.45      1.66 o
   3  -3  -3        2.17        1.49      0.65 o
  -3   3   3        2.17        2.27      1.04 o
  -3   3   3        2.17        2.23      1.19 o
  -3   3   3       50.88       48.12      2.25 o
   2  -3  -3        2.39        0.99      0.84 o
   2  -3  -3        2.39        2.26      0.46 o
   2  -3  -3       56.10       63.56      3.20 o
  -2   3   3        2.39        3.56      1.18 o
  -2   3   3       56.10       68.17      2.79 o
  -2   3   3       56.10       72.75      2.35 o
   1  -3  -3      133.94      141.21      5.57 o
   1  -3  -3        5.71        4.84      1.00 o
  -1   3   3      133.94      137.89      4.75 o
  -1   3   3      133.94      149.78      4.61 o
  -1   3   3        5.71        8.68      1.30 o
   0  -3  -3       11.65        9.33      1.20 o
   0  -3  -3      273.16      235.84      8.66 o
   0   3   3      273.16      237.78      7.45 o
   0   3   3      273.16      251.44      7.66 o
   0   3   3       11.65       10.39      1.34 o
   0   3   3       11.65       14.43      0.68 o
  -1  -3  -3      396.98      448.39     15.62 o
  -1  -3  -3       16.93       20.91      1.65 o
   1   3   3       16.93       25.63      1.24 o
   1   3   3       16.93       28.46      1.88 o
   1   3   3      396.98      454.66     13.35 o
   1   3   3      396.98      458.80     14.06 o
  -2  -3  -3       34.62       32.33      2.10 o
  -2  -3  -3       34.62       36.09      1.82 o
  -2  -3  -3        1.48        1.20      1.01 o
   2   3   3        1.48        2.65      0.83 o
   2   3   3        1.48        1.62      1.02 o
   2   3   3       34.62       34.31      2.06 o
  -3  -3  -3        9.28       12.50      1.72 o
  -3  -3  -3      217.48      254.79      9.43 o
  -3  -3  -3      217.48      259.96      7.99 o
   3   3   3      217.48      256.62      8.81 o
   3   3   3        9.28       13.52      1.50 o
   3   3   3        9.28       12.60      1.57 o
  -4  -3  -3        1.81        1.70      1.43 o
  -4  -3  -3       42.34       44.87      2.35 o
  -4  -3  -3       42.34       41.82      2.86 o
   4   3   3       42.34       45.69      2.94 o
   4   3   3        1.81        2.89      1.21 o
  -5  -3  -3       49.73       43.22      2.69 o
  -5  -3  -3        2.12        2.27      1.73 o
   5   3   3       49.73       42.13      3.26 o
   5   3   3        2.12        1.38      1.54 o
  -6  -3  -3        0.13        0.91      1.96 o
   6   3   3        0.13        0.82      1.87 o
   6   3   3        8.39        8.85      3.63 o
  -7  -3  -3        0.01       -0.87      2.35 o
   7   3   3        0.16        0.47      2.94 o
   7   3   3        0.01       -0.45      2.06 o
  -8  -3  -3        1.01       -0.11      3.53 o
   8   3   3        1.01        0.20      2.80 o
   8   3   3       23.71       33.86      5.16 o
   9  -4  -3       11.19       14.01      4.26 o
  -9   4   3        0.48        0.77      3.73 o
   8  -4  -3        0.20       -0.38      2.19 o
   8  -4  -3        4.77        5.51      3.36 o
  -8   4   3        0.20        0.20      2.74 o
   7  -4  -3        7.97        6.74      2.01 o
   7  -4  -3      186.92      185.94      8.40 o
  -7   4   3      186.92      178.61      6.85 o
  -7   4   3        7.97        4.29      2.40 o
   6  -4  -3        7.64       11.47      2.45 o
   6  -4  -3        0.33       -0.61      1.32 o
  -6   4   3        0.33       -0.46      1.77 o
  -6   4   3        0.33        1.21      1.82 o
  -6   4   3        7.64        9.27      1.98 o
   5  -4  -3        2.94        3.64      1.71 o
   5  -4  -3        0.13       -0.26      1.10 o
  -5   4   3        2.94        2.53      1.50 o
  -5   4   3        0.13       -0.04      1.52 o
  -5   4   3        0.13        0.32      1.37 o
   4  -4  -3      106.67      100.35      4.91 o
   4  -4  -3      106.67      107.20      4.23 o
   4  -4  -3        4.55        4.61      1.00 o
  -4   4   3        4.55        3.80      1.33 o
  -4   4   3        4.55        4.43      1.47 o
  -4   4   3      106.67      118.10      4.30 o
   3  -4  -3        1.67        1.34      0.99 o
   3  -4  -3        1.67        0.89      0.65 o
   3  -4  -3       39.13       28.91      2.32 o
   3  -4  -3       39.13       31.28      1.47 o
  -3   4   3        1.67        0.99      1.20 o
  -3   4   3       39.13       27.47      2.03 o
   2  -4  -3        0.82        1.68      1.16 o
   2  -4  -3        0.04       -0.19      0.85 o
  -2   4   3        0.04       -0.19      0.47 o
  -2   4   3        0.04        0.79      1.17 o
  -2   4   3        0.82        1.41      0.64 o
  -2   4   3        0.82        2.00      0.97 o
   1  -4  -3       18.72       17.73      1.52 o
   1  -4  -3      438.89      481.98     17.22 o
  -1   4   3       18.72       19.05      0.80 o
  -1   4   3       18.72       27.09      1.91 o
  -1   4   3      438.89      499.85     14.74 o
  -1   4   3      438.89      508.69     15.12 o
   0  -4  -3        9.45        8.72      1.41 o
   0  -4  -3      221.56      234.62      8.68 o
   0   4   3      221.56      239.45      7.61 o
   0   4   3      221.56      246.69      7.80 o
   0   4   3        9.45       14.79      0.86 o
   0   4   3        9.45       13.15      1.56 o
  -1  -4  -3      271.14      305.92     10.58 o
  -1  -4  -3       11.57       11.09      1.49 o
   1   4   3      271.14      297.61      9.67 o
   1   4   3      271.14      291.98      9.23 o
   1   4   3       11.57       17.41      1.77 o
   1   4   3       11.57       17.76      1.11 o
  -2  -4  -3       34.15       36.12      2.26 o
  -2  -4  -3       34.15       40.15      2.10 o
  -2  -4  -3        1.46        1.99      1.18 o
   2   4   3        1.46        3.14      0.91 o
   2   4   3        1.46        2.19      1.16 o
   2   4   3       34.15       35.86      2.28 o
  -3  -4  -3       22.30       28.79      2.30 o
  -3  -4  -3      522.92      581.05     19.55 o
  -3  -4  -3      522.92      566.22     16.73 o
   3   4   3       22.30       26.67      1.82 o
   3   4   3       22.30       28.06      2.15 o
   3   4   3      522.92      550.27     17.92 o
  -4  -4  -3      260.79      229.11      7.47 o
  -4  -4  -3       11.12       16.06      2.39 o
   4   4   3      260.79      225.28      8.32 o
   4   4   3       11.12       13.29      1.73 o
  -5  -4  -3        8.14        4.61      2.28 o
  -5  -4  -3      190.88      190.16      6.66 o
   5   4   3      190.88      188.66      7.59 o
   5   4   3        8.14        9.14      1.99 o
  -6  -4  -3        0.02       -0.05      2.10 o
   6   4   3        0.02        1.22      1.89 o
   6   4   3        0.56        0.87      2.27 o
  -7  -4  -3        5.17        3.36      2.80 o
   7   4   3      121.17      129.67      6.84 o
   7   4   3        5.17        4.75      2.49 o
   8   4   3        0.03       -0.53      3.25 o
   9  -5  -3        0.01        1.73      3.76 o
  -9   5   3        0.00        0.87      3.25 o
   8  -5  -3       21.72       22.12      6.72 o
  -8   5   3        0.92        1.66      2.88 o
   7  -5  -3      117.37      114.45      6.33 o
  -7   5   3      117.37      116.15      5.03 o
  -7   5   3        5.01        3.43      2.41 o
   6  -5  -3       36.76       35.58      3.64 o
   6  -5  -3        1.57        0.52      1.69 o
  -6   5   3        1.57        0.22      2.04 o
  -6   5   3        1.57        2.09      1.96 o
  -6   5   3       36.76       37.11      2.95 o
   5  -5  -3       52.50       57.93      3.89 o
   5  -5  -3        2.24        0.66      1.13 o
  -5   5   3        2.24        1.86      1.64 o
  -5   5   3        2.24        1.55      1.62 o
  -5   5   3       52.50       56.97      3.03 o
   4  -5  -3        0.24        0.02      0.88 o
   4  -5  -3        0.24        0.47      1.33 o
   4  -5  -3        5.67        3.40      1.58 o
  -4   5   3        0.24        0.91      1.46 o
  -4   5   3        5.67        1.82      1.26 o
   3  -5  -3        0.06        0.13      1.10 o
   3  -5  -3        1.30        0.11      1.17 o
  -3   5   3        1.30        0.91      1.08 o
  -3   5   3        1.30        1.68      0.83 o
  -3   5   3        0.06        0.64      1.48 o
  -3   5   3        0.06       -0.48      0.69 o
   2  -5  -3        8.30        3.83      1.14 o
   2  -5  -3      194.58      172.62      7.10 o
  -2   5   3      194.58      188.11      6.00 o
  -2   5   3      194.58      181.35      6.16 o
  -2   5   3        8.30        7.02      0.73 o
  -2   5   3        8.30        9.90      1.83 o
   1  -5  -3       25.42       23.18      1.83 o
   1  -5  -3      596.04      567.43     20.00 o
  -1   5   3       25.42       29.94      2.23 o
  -1   5   3       25.42       25.77      1.17 o
  -1   5   3      596.04      595.43     17.71 o
  -1   5   3      596.04      572.22     17.12 o
   0  -5  -3      709.33      766.70     25.66 o
   0  -5  -3       30.26       27.91      2.26 o
   0   5   3       30.26       41.57      2.62 o
   0   5   3       30.26       44.62      1.67 o
   0   5   3      709.33      723.88     21.99 o
   0   5   3      709.33      772.13     23.01 o
  -1  -5  -3      453.39      481.09     16.31 o
  -1  -5  -3       19.34       22.08      2.02 o
   1   5   3       19.34       26.90      2.16 o
   1   5   3       19.34       30.44      1.55 o
   1   5   3      453.39      466.66     14.90 o
   1   5   3      453.39      467.31     14.21 o
  -2  -5  -3        4.25        4.14      1.43 o
  -2  -5  -3       99.63       97.77      3.87 o
  -2  -5  -3       99.63      105.08      4.25 o
   2   5   3       99.63       97.53      4.32 o
   2   5   3        4.25        6.44      1.17 o
   2   5   3        4.25        5.41      1.57 o
  -3  -5  -3       73.20       84.24      3.67 o
  -3  -5  -3        3.12        4.17      1.61 o
   3   5   3        3.12        2.90      1.25 o
   3   5   3        3.12        4.16      1.54 o
   3   5   3       73.20       84.84      4.19 o
  -4  -5  -3        8.88       10.60      1.86 o
  -4  -5  -3        0.38        1.46      1.76 o
   4   5   3        8.88        6.46      2.22 o
   4   5   3        0.38        0.64      1.52 o
  -5  -5  -3        1.78        0.61      1.49 o
  -5  -5  -3        0.08       -1.31      2.25 o
   5   5   3        1.78        2.20      2.11 o
   5   5   3        0.08        0.21      1.83 o
  -6  -5  -3        0.76        2.69      2.73 o
   6   5   3        0.76        0.86      2.23 o
   6   5   3       17.78       21.50      3.39 o
  -7  -5  -3        0.62       -0.35      3.32 o
   7   5   3        0.62        2.09      2.99 o
   7   5   3       14.57       22.98      4.41 o
  -9   6   3        1.14        0.71      3.51 o
   8  -6  -3        8.19       11.02      3.98 o
  -8   6   3        0.35        0.63      3.08 o
   7  -6  -3       10.32       15.41      3.47 o
  -7   6   3        0.44        0.51      2.43 o
   6  -6  -3        1.83        0.90      2.00 o
   6  -6  -3       42.96       47.60      4.16 o
  -6   6   3       42.96       47.15      3.33 o
  -6   6   3        1.83        2.31      2.40 o
   5  -6  -3       58.56       51.10      3.71 o
   5  -6  -3        2.50        1.54      1.71 o
  -5   6   3        2.50        1.63      1.80 o
  -5   6   3       58.56       56.94      3.28 o
   4  -6  -3        0.38        0.74      1.46 o
   4  -6  -3        8.84        9.28      2.04 o
  -4   6   3        8.84        8.73      1.73 o
  -4   6   3        0.38       -0.03      1.81 o
   3  -6  -3       20.43       13.34      1.95 o
   3  -6  -3        0.87        0.24      1.29 o
  -3   6   3       20.43       18.16      2.08 o
  -3   6   3       20.43       16.87      1.59 o
  -3   6   3        0.87       -0.25      1.44 o
   2  -6  -3        2.94        1.37      1.31 o
   2  -6  -3       69.01       65.06      3.54 o
  -2   6   3       69.01       70.97      3.20 o
  -2   6   3       69.01       69.40      2.97 o
  -2   6   3        2.94        4.87      1.65 o
   1  -6  -3     1153.15     1083.89     38.36 o
   1  -6  -3       49.19       46.15      3.02 o
  -1   6   3     1153.15     1141.79     32.77 o
  -1   6   3     1153.15     1179.73     34.17 o
  -1   6   3       49.19       64.75      3.67 o
  -1   6   3       49.19       70.32      2.75 o
   0  -6  -3        0.47        0.38      1.07 o
   0  -6  -3        0.02       -0.13      1.15 o
   0   6   3        0.47        0.07      1.15 o
   0   6   3        0.47       -0.82      1.07 o
   0   6   3        0.02        0.08      0.74 o
   0   6   3        0.02       -0.06      1.49 o
  -1  -6  -3        0.29        1.41      1.76 o
  -1  -6  -3        0.29        0.62      1.09 o
  -1  -6  -3        0.01        0.52      1.36 o
   1   6   3        0.01       -1.50      1.50 o
   1   6   3        0.01       -0.57      0.93 o
   1   6   3        0.29       -0.05      1.31 o
  -2  -6  -3        0.66        0.31      1.41 o
  -2  -6  -3       15.55       17.33      2.00 o
   2   6   3        0.66        2.45      1.14 o
   2   6   3        0.66        0.13      1.53 o
   2   6   3       15.55       16.14      2.16 o
  -3  -6  -3       64.57       56.55      3.13 o
  -3  -6  -3        2.75        1.82      1.80 o
   3   6   3       64.57       52.16      3.59 o
   3   6   3        2.75        4.02      1.44 o
  -4  -6  -3        1.57       -0.18      2.08 o
  -4  -6  -3       36.85       30.47      2.57 o
   4   6   3        1.57        1.73      1.71 o
   4   6   3       36.85       29.05      3.03 o
  -5  -6  -3        0.00       -0.03      2.43 o
  -5  -6  -3        0.00        0.03      1.75 o
   5   6   3        0.00        0.31      1.77 o
   5   6   3        0.00       -0.48      2.50 o
  -6  -6  -3        0.36        0.04      2.96 o
   6   6   3        0.36        2.02      2.60 o
   6   6   3        8.35        6.46      3.05 o
   7   6   3        0.85        3.87      6.93 o
   7   6   3        0.04        1.36      3.19 o
   8  -7  -3        1.27        0.86      3.07 o
   8  -7  -3       29.83       34.53      5.35 o
   7  -7  -3        2.31        0.13      2.45 o
   7  -7  -3       54.11       58.27      4.93 o
   6  -7  -3        0.77        0.75      2.16 o
   6  -7  -3       17.97       19.97      3.50 o
  -6   7   3        0.77        1.09      2.39 o
  -6   7   3       17.97       18.02      2.68 o
   5  -7  -3      409.47      400.85     15.58 o
   5  -7  -3       17.47        9.12      2.15 o
  -5   7   3       17.47       17.79      2.84 o
  -5   7   3      409.47      426.30     13.15 o
   4  -7  -3        1.32        1.35      1.66 o
   4  -7  -3       31.03       28.05      2.76 o
  -4   7   3        1.32        1.59      1.89 o
  -4   7   3       31.03       25.29      2.51 o
   3  -7  -3      296.09      295.23     11.21 o
   3  -7  -3       12.63        9.82      1.83 o
  -3   7   3       12.63       14.33      2.38 o
  -3   7   3      296.09      294.33      9.65 o
   2  -7  -3       62.98       60.24      3.49 o
   2  -7  -3        2.69        0.51      1.46 o
  -2   7   3       62.98       60.60      3.23 o
  -2   7   3       62.98       63.25      3.07 o
  -2   7   3        2.69        2.72      1.72 o
   1  -7  -3       27.27       29.80      2.65 o
   1  -7  -3      639.32      640.97     22.22 o
  -1   7   3      639.32      637.23     19.87 o
  -1   7   3      639.32      643.13     19.24 o
  -1   7   3       27.27       37.25      2.92 o
   0  -7  -3       14.28       16.82      2.13 o
   0   7   3       14.28       17.83      2.33 o
   0   7   3      334.90      336.82     10.71 o
   0   7   3      334.90      328.19     11.04 o
  -1  -7  -3        0.01        0.34      1.25 o
  -1  -7  -3        0.00       -0.78      1.50 o
   1   7   3        0.00       -0.50      1.70 o
   1   7   3        0.01        0.89      1.56 o
  -2  -7  -3        0.08       -0.01      1.63 o
  -2  -7  -3        1.92        2.76      1.56 o
   2   7   3        0.08        1.30      1.40 o
   2   7   3        0.08        1.15      1.84 o
   2   7   3        1.92        1.59      1.81 o
  -3  -7  -3        5.92        3.20      1.82 o
  -3  -7  -3        0.25        0.65      1.86 o
   3   7   3        5.92        3.23      2.13 o
   3   7   3        0.25       -0.38      1.56 o
  -4  -7  -3       11.42       12.42      2.48 o
  -4  -7  -3        0.49        0.86      2.17 o
   4   7   3       11.42       10.32      2.46 o
   4   7   3        0.49        0.78      1.97 o
  -5  -7  -3       25.40       24.80      3.04 o
   5   7   3       25.40       29.40      4.02 o
  -6  -7  -3        1.00        1.01      3.20 o
   6   7   3       23.35       14.71      3.79 o
   6   7   3        1.00        2.32      3.05 o
   7   7   3        0.82       -0.91      3.60 o
   8  -8  -3        7.94       12.46      4.79 o
   7  -8  -3        7.53        3.01      2.91 o
   7  -8  -3      176.53      175.47      8.97 o
  -7   8   3        7.53        7.76      3.28 o
   6  -8  -3        4.19        3.03      2.63 o
   6  -8  -3        0.18       -0.10      2.13 o
  -6   8   3        0.18       -0.25      2.55 o
  -6   8   3        4.19        3.85      2.37 o
   5  -8  -3       50.27       35.51      3.32 o
   5  -8  -3     1178.51     1221.06     43.02 o
  -5   8   3     1178.51     1267.28     36.38 o
   4  -8  -3        0.39       -0.04      1.55 o
   4  -8  -3        9.14        9.74      2.47 o
  -4   8   3        0.39        2.49      2.44 o
  -4   8   3        9.14        8.31      1.94 o
   3  -8  -3       64.87       60.11      3.60 o
   3  -8  -3     1520.89     1567.20     53.89 o
  -3   8   3     1520.89     1613.51     45.86 o
   2  -8  -3       24.60       21.58      2.72 o
   2  -8  -3      576.66      583.44     20.78 o
  -2   8   3       24.60       30.98      3.07 o
  -2   8   3      576.66      579.72     18.00 o
  -2   8   3      576.66      603.35     18.55 o
   1  -8  -3      121.49      127.61      6.06 o
  -1   8   3     2848.32     2899.31     82.48 o
  -1   8   3     2848.32     2922.59     86.56 o
  -1   8   3      121.49      184.46      7.24 o
   0  -8  -3       57.17       57.84      3.29 o
   0  -8  -3        2.44        1.76      1.72 o
   0   8   3        2.44        2.93      2.15 o
   0   8   3       57.17       52.86      3.43 o
  -1  -8  -3      721.64      717.92     20.96 o
  -1  -8  -3       30.78       37.72      3.43 o
   1   8   3      721.64      675.00     22.00 o
   1   8   3       30.78       49.31      3.68 o
  -2  -8  -3        3.33        3.23      2.04 o
  -2  -8  -3       78.06       69.12      3.66 o
   2   8   3       78.06       68.24      4.20 o
   2   8   3        3.33        4.43      2.31 o
  -3  -8  -3        8.75        9.18      2.75 o
  -3  -8  -3      205.07      186.74      6.97 o
   3   8   3      205.07      178.82      7.65 o
  -4  -8  -3        0.16       -1.50      2.69 o
  -4  -8  -3        3.85        2.37      2.34 o
   4   8   3        3.85        3.27      2.47 o
  -5  -8  -3        0.02       -0.84      3.00 o
  -5  -8  -3        0.35       -1.23      2.40 o
   5   8   3        0.35        2.24      3.21 o
   7  -9  -3        1.70        3.59      3.95 o
  -7   9   3        0.07        0.14      3.85 o
   6  -9  -3       25.18       25.39      3.87 o
  -6   9   3       25.18       25.36      3.37 o
  -6   9   3        1.07        2.47      3.09 o
   5  -9  -3       10.55       11.35      2.80 o
   5  -9  -3        0.45        1.38      2.24 o
  -5   9   3        0.45       -0.87      2.92 o
  -5   9   3       10.55       10.96      2.69 o
   4  -9  -3       12.85       13.93      2.85 o
   4  -9  -3        0.55       -0.87      2.12 o
  -4   9   3        0.55       -0.77      2.32 o
  -4   9   3       12.85       13.01      2.68 o
   3  -9  -3        1.01        0.86      2.00 o
   3  -9  -3       23.64       21.43      3.01 o
  -3   9   3       23.64       22.23      2.68 o
  -3   9   3        1.01        0.59      2.18 o
   2  -9  -3       13.46       13.09      2.48 o
  -2   9   3       13.46       15.37      2.90 o
  -2   9   3      315.46      322.37     10.66 o
  -2   9   3      315.46      305.29     10.73 o
   1  -9  -3        5.17        5.98      2.25 o
  -1   9   3      121.19      105.30      5.01 o
  -1   9   3      121.19      120.50      5.18 o
  -1   9   3        5.17        4.89      2.31 o
   0  -9  -3        0.31        0.35      2.22 o
   0  -9  -3        7.33       10.17      1.97 o
   0   9   3        0.31        0.73      2.35 o
   0   9   3        7.33        5.35      1.94 o
  -1  -9  -3        0.00       -0.71      2.08 o
  -1  -9  -3        0.00        0.83      1.68 o
   1   9   3        0.00        1.11      2.20 o
   1   9   3        0.00        0.19      2.23 o
  -2  -9  -3       96.56      101.22      4.91 o
  -2  -9  -3        4.12        3.65      2.44 o
   2   9   3       96.56       91.36      5.22 o
  -3  -9  -3        1.52        2.64      2.63 o
  -3  -9  -3       35.59       40.18      3.39 o
   3   9   3       35.59       37.19      4.17 o
  -4  -9  -3        4.01        3.31      2.80 o
  -4  -9  -3        0.17        1.09      3.00 o
   4   9   3        4.01        3.66      2.89 o
  -5  -9  -3      170.09      167.44      7.32 o
  -5  -9  -3        7.25       14.90      4.72 o
   5   9   3      170.09      159.83      8.50 o
   7 -10  -3        3.98        3.73      4.41 o
  -7  10   3        0.17        0.48      3.91 o
   6 -10  -3        0.17       -0.01      3.00 o
  -6  10   3        0.01        0.46      3.77 o
   5 -10  -3       21.65       25.24      3.94 o
  -5  10   3        0.92       -0.35      3.06 o
  -5  10   3       21.65       21.18      3.42 o
   4 -10  -3       13.95       17.11      3.80 o
   4 -10  -3        0.59        2.22      2.47 o
  -4  10   3       13.95       15.38      2.81 o
  -4  10   3        0.59        0.59      2.83 o
   3 -10  -3        0.02        0.83      2.41 o
  -3  10   3        0.40        0.13      2.15 o
  -3  10   3        0.02       -1.27      2.40 o
   2 -10  -3        0.91        1.31      2.39 o
  -2  10   3       21.30       18.26      2.77 o
  -2  10   3        0.91        0.40      2.42 o
   1 -10  -3       16.24       13.60      2.41 o
   1 -10  -3        0.69        0.91      2.10 o
  -1  10   3       16.24       17.79      2.86 o
  -1  10   3        0.69        2.01      2.72 o
   0 -10  -3        4.86        5.11      2.09 o
   0 -10  -3        0.21       -1.06      2.18 o
   0  10   3        0.21        0.02      2.69 o
   0  10   3        4.86        5.80      2.44 o
  -1 -10  -3        2.02        2.18      2.29 o
  -1 -10  -3       47.28       36.48      3.53 o
   1  10   3       47.28       43.27      4.00 o
   1  10   3        2.02        2.42      2.89 o
  -2 -10  -3        4.61        0.81      2.41 o
  -2 -10  -3        0.20        0.31      2.55 o
   2  10   3        4.61        2.41      2.56 o
  -3 -10  -3        0.01       -1.74      2.93 o
  -3 -10  -3        0.28        2.14      2.51 o
   3  10   3        0.28        0.05      3.11 o
  -4 -10  -3        0.13        0.79      4.03 o
  -4 -10  -3        3.06        3.38      3.33 o
   4  10   3        3.06        4.58      3.43 o
   6 -11  -3       10.09       12.44      4.27 o
  -6  11   3        0.43        1.48      4.44 o
  -5  11   3        0.81        1.68      4.00 o
  -5  11   3       19.01       20.97      3.82 o
  -4  11   3       28.07       30.75      3.93 o
  -4  11   3        1.20        3.12      3.82 o
  -3  11   3        5.19        6.67      3.40 o
  -3  11   3      121.59      122.42      6.23 o
   2 -11  -3        5.70        2.35      2.35 o
   1 -11  -3        0.07       -1.43      2.87 o
   1 -11  -3        1.71        1.84      2.15 o
  -1  11   3        0.07        1.72      3.24 o
   0 -11  -3        1.03        1.91      3.03 o
   0 -11  -3       24.20       26.91      3.29 o
   0  11   3        1.03        1.46      3.28 o
   0  11   3       24.20       28.82      3.75 o
  -1 -11  -3        0.00        0.00      2.98 o
  -1 -11  -3        0.01        0.84      2.34 o
   1  11   3        0.01        0.03      2.60 o
  -2 -11  -3        0.24        2.33      3.60 o
  -2 -11  -3        5.66        2.41      2.70 o
   2  11   3        5.66        5.02      3.24 o
  -3 -11  -3       10.82       10.25      3.64 o
  -3 -11  -3        0.46        0.79      4.27 o
   3  11   3       10.82       10.33      4.12 o
  -5  12   3       70.11       73.79      5.90 o
  -4  12   3       41.14       41.63      4.55 o
  -4  12   3        1.75        1.73      3.86 o
   3 -12  -3        0.07        0.40      2.87 o
  -3  12   3        0.00        0.29      4.16 o
   2 -12  -3      183.67      189.08      7.89 o
  -2  12   3        7.83       14.15      4.27 o
   1 -12  -3       30.42       29.60      3.76 o
  -1  12   3        1.30        2.57      4.09 o
   0 -12  -3        2.54        0.52      3.56 o
   0 -12  -3       59.57       57.43      4.49 o
   0  12   3       59.57       50.03      5.15 o
   0  12   3        2.54        1.53      4.03 o
  -1 -12  -3       17.52       13.81      3.37 o
  -1 -12  -3        0.75        3.25      4.05 o
   1  12   3       17.52       12.77      3.49 o
  -2 -12  -3        4.02        1.49      3.95 o
  -1  13   3        0.05       -0.19      4.78 o
   0  13   3        1.97        4.34      4.75 o
   1  13  -4        1.21        0.92      3.83 o
  -1 -13   4       28.33       39.22      7.43 o
   0  13  -4        1.73        0.47      3.54 o
   0 -13   4        1.73        0.17      4.00 o
   0 -13   4       40.47       46.71      4.99 o
  -1  13  -4        0.11        0.60      3.56 o
  -1  13  -4        2.53        1.28      3.89 o
   1 -13   4        0.11        1.13      4.11 o
  -2  13  -4        0.56        0.03      3.22 o
  -2  13  -4       13.09       12.94      3.84 o
   2 -13   4        0.56        2.41      3.79 o
  -3  13  -4        0.19       -1.38      3.32 o
  -3  13  -4        4.49        4.61      3.89 o
   3 -13   4        0.19        0.35      6.61 o
   2  12  -4        2.03        3.04      3.21 o
   2  12  -4       47.56       51.56      5.41 o
  -2 -12   4       47.56       50.81      5.21 o
   1  12  -4        5.97        7.41      3.55 o
   1  12  -4        0.25       -0.53      2.90 o
  -1 -12   4        5.97        8.15      3.20 o
   0  12  -4        2.42        0.89      3.06 o
   0  12  -4       56.81       53.65      4.87 o
   0 -12   4       56.81       54.47      4.05 o
   0 -12   4        2.42        2.22      3.43 o
  -1  12  -4       28.82       36.46      4.78 o
  -1  12  -4        1.23        2.17      2.78 o
   1 -12   4        1.23       -1.09      3.27 o
   1 -12   4       28.82       34.11      3.93 o
  -2  12  -4        2.16        0.02      2.42 o
  -2  12  -4       50.60       60.89      5.14 o
   2 -12   4        2.16        0.98      3.13 o
  -3  12  -4        1.42        0.46      2.88 o
  -3  12  -4       33.27       27.03      4.45 o
   3 -12   4        1.42        2.93      3.41 o
  -4  12  -4        0.15       -1.01      3.11 o
   4 -12   4        0.15        0.30      3.50 o
   4 -12   4        3.45        5.01      3.55 o
  -5  12  -4        0.55        2.48      3.16 o
   5 -12   4        0.55       -0.01      4.25 o
   5 -12   4       12.93       16.44      4.02 o
   3  11  -4        2.72        4.79      3.38 o
   3  11  -4       63.74       73.78      6.33 o
  -3 -11   4       63.74       68.25      5.08 o
   2  11  -4        9.69        7.26      3.26 o
   2  11  -4        0.41       -1.31      2.52 o
  -2 -11   4        9.69        6.04      2.90 o
   1  11  -4        0.01       -0.09      2.36 o
   1  11  -4        0.33        0.49      2.62 o
  -1 -11   4        0.33        0.35      2.09 o
   0  11  -4        6.48        2.52      2.55 o
   0  11  -4      151.88      151.18      7.30 o
   0 -11   4        6.48        5.98      2.96 o
   0 -11   4      151.88      140.97      6.20 o
  -1  11  -4        1.66        1.08      2.34 o
  -1  11  -4       38.90       41.23      4.08 o
   1 -11   4        1.66       -0.10      2.76 o
   1 -11   4       38.90       39.43      3.51 o
  -2  11  -4        0.20       -1.11      1.99 o
  -2  11  -4        4.64        5.23      2.99 o
   2 -11   4        0.20       -0.24      2.55 o
  -3  11  -4       28.27       30.37      3.78 o
  -3  11  -4        1.21        0.24      2.45 o
   3 -11   4        1.21        0.95      2.78 o
  -4  11  -4        1.92        2.07      2.71 o
   4 -11   4        1.92        0.10      3.31 o
   4 -11   4       44.90       47.34      4.18 o
  -5  11  -4        0.60        1.17      3.07 o
   5 -11   4       14.15       19.17      3.88 o
   5 -11   4        0.60       -0.03      3.63 o
  -6  11  -4        0.60        0.47      2.89 o
  -6  11  -4       14.02       13.04      4.17 o
   6 -11   4        0.60        0.53      3.80 o
   6 -11   4       14.02       19.54      4.25 o
   4  10  -4       26.40       35.34      4.72 o
   4  10  -4        1.13       -0.71      2.80 o
  -4 -10   4       26.40       28.32      3.92 o
   3  10  -4        7.34        3.65      2.63 o
   3  10  -4      172.00      174.12      8.13 o
  -3 -10   4      172.00      189.92      7.65 o
   2  10  -4       38.66       48.21      4.15 o
   2  10  -4        1.65        1.81      2.44 o
  -2 -10   4       38.66       37.27      3.35 o
   1  10  -4       58.67       54.65      4.15 o
   1  10  -4        2.50        2.15      2.04 o
  -1 -10   4       58.67       52.60      3.75 o
  -1 -10   4        2.50        2.52      2.40 o
   0  10  -4        6.36        4.70      2.45 o
   0  10  -4        0.27        2.06      2.26 o
   0 -10   4        0.27       -0.55      2.10 o
   0 -10   4        6.36        3.96      2.01 o
  -1  10  -4      148.20      128.00      6.32 o
  -1  10  -4        6.32        3.77      1.98 o
   1 -10   4        6.32        5.11      2.63 o
   1 -10   4      148.20      141.28      5.45 o
  -2  10  -4        0.02        0.00      2.03 o
  -2  10  -4        0.40       -1.02      2.02 o
   2 -10   4        0.02       -1.06      2.14 o
  -3  10  -4        0.27       -0.50      2.08 o
  -3  10  -4        6.32        6.50      2.69 o
   3 -10   4        0.27       -0.88      2.51 o
  -4  10  -4        0.45        1.28      2.12 o
  -4  10  -4       10.59       10.91      3.29 o
   4 -10   4        0.45       -0.68      2.75 o
   4 -10   4       10.59       16.08      3.08 o
  -5  10  -4       42.88       41.40      4.73 o
  -5  10  -4        1.83        1.72      2.58 o
   5 -10   4        1.83        0.46      2.79 o
   5 -10   4       42.88       38.11      4.27 o
  -6  10  -4        6.04        5.80      3.93 o
  -6  10  -4        0.26        0.85      2.88 o
   6 -10   4        0.26        0.12      3.49 o
   6 -10   4        6.04        6.69      3.24 o
  -7  10  -4        7.36       11.65      4.87 o
  -7  10  -4        0.31        0.96      3.74 o
   7 -10   4        0.31       -2.93      4.14 o
   7 -10   4        7.36        9.01      4.00 o
  -6  -9   4        0.13        0.12      4.29 o
   5   9  -4        1.61        0.36      3.36 o
   5   9  -4       37.72       36.74      4.59 o
  -5  -9   4        1.61        4.16      4.03 o
  -5  -9   4       37.72       37.56      4.42 o
   4   9  -4        1.14       -0.07      2.74 o
   4   9  -4       26.72       31.34      4.13 o
  -4  -9   4       26.72       28.85      3.44 o
   3   9  -4        9.58       10.93      2.57 o
   3   9  -4      224.62      227.22      9.33 o
  -3  -9   4      224.62      233.99      8.65 o
   2   9  -4        0.05        0.42      2.15 o
   2   9  -4        1.21        1.29      2.15 o
  -2  -9   4        1.21        1.63      1.81 o
   1   9  -4       62.28       55.77      3.92 o
   1   9  -4        2.66        1.51      1.80 o
  -1  -9   4       62.28       64.94      3.53 o
  -1  -9   4        2.66        3.63      2.22 o
   0   9  -4        0.05        0.70      1.72 o
   0   9  -4        1.28        1.08      1.75 o
   0  -9   4        1.28        1.26      1.62 o
   0  -9   4        0.05       -0.14      2.02 o
  -1   9  -4        3.78        2.96      1.75 o
  -1   9  -4       88.73       88.80      4.82 o
   1  -9   4        3.78        4.70      2.11 o
   1  -9   4       88.73       97.87      4.19 o
  -2   9  -4        6.90       10.65      2.30 o
  -2   9  -4        0.29       -0.04      1.61 o
   2  -9   4        6.90       12.76      2.00 o
   2  -9   4        0.29        0.15      2.13 o
  -3   9  -4       35.01       31.84      3.29 o
  -3   9  -4       35.01       33.96      3.20 o
  -3   9  -4        1.49        0.83      1.70 o
   3  -9   4        1.49        0.98      2.10 o
  -4   9  -4      148.29      174.23      7.87 o
  -4   9  -4        6.33        6.02      2.25 o
   4  -9   4        6.33        7.21      2.77 o
   4  -9   4      148.29      158.70      6.88 o
  -5   9  -4       46.41       51.47      4.68 o
  -5   9  -4        1.98        0.78      2.07 o
   5  -9   4       46.41       42.92      3.99 o
   5  -9   4        1.98        1.39      2.90 o
  -6   9  -4       21.29       23.41      4.03 o
  -6   9  -4        0.91        2.20      2.39 o
   6  -9   4       21.29       25.41      3.40 o
   6  -9   4        0.91        0.28      3.10 o
  -7   9  -4        7.61       10.74      4.57 o
  -7   9  -4        0.32        0.16      2.95 o
   7  -9   4        7.61        9.56      3.60 o
   7  -9   4        0.32       -0.72      3.32 o
   8  -9   4       16.86       23.05      5.00 o
   6   8  -4        8.80       13.06      6.19 o
   6   8  -4        0.24       -2.62      3.09 o
  -6  -8   4        8.80       12.20      5.89 o
  -6  -8   4        0.24        1.37      3.70 o
   5   8  -4        2.51        4.31      3.06 o
   5   8  -4        0.11       -0.27      2.53 o
  -5  -8   4        0.11        1.65      3.03 o
  -5  -8   4        2.51        4.18      2.74 o
   4   8  -4        0.21       -0.53      2.45 o
   4   8  -4        0.01       -0.40      2.39 o
  -4  -8   4        0.01        0.08      2.29 o
  -4  -8   4        0.21        0.16      1.94 o
   3   8  -4       10.98       11.61      2.27 o
   3   8  -4      257.45      257.20      9.71 o
  -3  -8   4      257.45      257.70      9.14 o
  -3  -8   4       10.98       11.04      2.36 o
   2   8  -4        0.02       -0.50      1.56 o
   2   8  -4        0.44        0.92      2.01 o
  -2  -8   4        0.44        0.43      1.75 o
  -2  -8   4        0.02        0.54      1.88 o
   1   8  -4       15.13       13.52      2.39 o
   1   8  -4        0.65        1.49      1.71 o
  -1  -8   4        0.65        0.18      1.69 o
  -1  -8   4       15.13       22.03      2.40 o
   0   8  -4       60.32       64.85      3.79 o
   0   8  -4        2.57        1.62      1.55 o
   0  -8   4       60.32       57.48      3.02 o
   0  -8   4        2.57        2.44      1.70 o
  -1   8  -4        0.72        1.61      1.62 o
  -1   8  -4       16.95       15.04      2.30 o
   1  -8   4       16.95       15.73      1.93 o
   1  -8   4        0.72        0.08      1.63 o
  -2   8  -4       21.06       17.06      2.39 o
  -2   8  -4       21.06       21.31      2.50 o
   2  -8   4       21.06       18.05      2.04 o
   2  -8   4        0.90        2.25      1.80 o
  -3   8  -4        3.40        5.44      1.93 o
  -3   8  -4        3.40        6.82      2.21 o
  -3   8  -4        0.14       -0.74      1.47 o
   3  -8   4        0.14       -0.54      1.84 o
  -4   8  -4        0.27       -0.13      1.60 o
  -4   8  -4        6.24        3.58      2.39 o
   4  -8   4        6.24        4.98      2.07 o
   4  -8   4        0.27        0.03      2.17 o
  -5   8  -4        0.19       -0.29      1.87 o
  -5   8  -4        4.57        3.49      2.48 o
   5  -8   4        4.57        3.33      2.02 o
   5  -8   4        0.19        0.57      2.17 o
  -6   8  -4       11.76       10.82      3.16 o
  -6   8  -4        0.50        1.36      2.38 o
   6  -8   4        0.50        0.65      2.79 o
   6  -8   4       11.76       11.25      2.83 o
  -7   8  -4        1.46       -0.16      3.02 o
  -7   8  -4       34.14       36.62      5.17 o
   7  -8   4       34.14       44.04      4.26 o
   7  -8   4        1.46        1.98      3.46 o
  -8   8  -4        1.13        0.21      3.23 o
   8  -8   4       26.40       37.81      5.12 o
   7   7  -4       13.49       18.54      4.77 o
  -7  -7   4        0.58        0.01      4.16 o
   6   7  -4        2.61        2.88      2.79 o
   6   7  -4       61.20       63.40      5.23 o
  -6  -7   4        2.61        2.99      3.24 o
  -6  -7   4       61.20       57.71      4.72 o
   5   7  -4        0.29        1.63      2.29 o
   5   7  -4        6.73        8.06      2.86 o
  -5  -7   4        6.73        7.49      2.49 o
  -5  -7   4        0.29       -0.99      2.46 o
   4   7  -4      126.88      124.87      6.06 o
   4   7  -4        5.41        6.92      2.33 o
  -4  -7   4      126.88      133.62      5.69 o
  -4  -7   4        5.41        5.15      2.34 o
   3   7  -4       15.78       19.44      2.78 o
   3   7  -4        0.67        1.36      1.69 o
  -3  -7   4        0.67        0.35      1.74 o
  -3  -7   4       15.78       16.42      2.33 o
   2   7  -4       36.56       33.06      3.07 o
   2   7  -4        1.56        2.14      1.47 o
  -2  -7   4        1.56        2.13      1.50 o
  -2  -7   4        1.56        2.16      1.58 o
  -2  -7   4       36.56       38.60      2.80 o
   1   7  -4        1.62        0.70      1.32 o
   1   7  -4       37.90       37.07      2.79 o
  -1  -7   4        1.62        1.46      1.43 o
  -1  -7   4        1.62        3.11      1.68 o
  -1  -7   4       37.90       36.95      2.57 o
   0   7  -4      259.94      236.59      8.94 o
   0   7  -4       11.09        8.57      1.77 o
   0  -7   4       11.09       17.32      2.32 o
   0  -7   4      259.94      266.44      8.23 o
  -1   7  -4        5.82        8.04      1.72 o
  -1   7  -4        5.82        9.30      1.66 o
  -1   7  -4        0.25        0.89      1.24 o
   1  -7   4        5.82        7.02      1.28 o
   1  -7   4        0.25        0.28      1.42 o
  -2   7  -4        5.27        4.68      1.47 o
  -2   7  -4      123.44      108.86      5.04 o
  -2   7  -4      123.44      105.92      4.81 o
   2  -7   4      123.44      112.56      3.98 o
   2  -7   4        5.27        5.35      1.76 o
  -3   7  -4       49.45       44.10      3.17 o
  -3   7  -4        2.11        2.56      1.50 o
   3  -7   4       49.45       51.44      3.04 o
   3  -7   4        2.11        0.84      1.65 o
  -4   7  -4        3.92        3.30      1.66 o
  -4   7  -4       91.89       78.96      4.61 o
   4  -7   4        3.92        3.10      1.87 o
   4  -7   4       91.89       86.11      4.22 o
  -5   7  -4        0.84        1.16      2.17 o
   5  -7   4        0.84       -0.25      1.71 o
   5  -7   4        0.04        0.24      2.27 o
  -6   7  -4        1.66       -0.39      2.59 o
  -6   7  -4        0.07        0.35      1.90 o
   6  -7   4        0.07        1.41      2.56 o
   6  -7   4        1.66        0.66      2.18 o
  -7   7  -4        2.28        5.34      3.65 o
  -7   7  -4        0.10        0.18      2.60 o
   7  -7   4        2.28        7.07      3.09 o
   7  -7   4        0.10        1.04      4.56 o
  -8   7  -4        0.16        1.12      3.50 o
  -8   7  -4        3.65        2.50      3.87 o
   8  -7   4        3.65        2.93      3.30 o
   7   6  -4        1.56        0.44      3.01 o
   7   6  -4       36.46       40.95      4.94 o
  -7  -6   4        1.56        3.49      3.23 o
  -7  -6   4       36.46       37.69      4.71 o
   6   6  -4      237.89      222.68      9.28 o
   6   6  -4       10.15        9.07      2.75 o
  -6  -6   4       10.15        7.98      2.88 o
  -6  -6   4      237.89      238.45      8.97 o
   5   6  -4       14.74       12.39      2.56 o
   5   6  -4        0.63        0.71      1.94 o
  -5  -6   4        0.63        0.19      2.30 o
  -5  -6   4       14.74       12.82      2.51 o
   4   6  -4      368.00      381.43     13.06 o
   4   6  -4       15.70       18.00      2.55 o
  -4  -6   4       15.70       17.85      2.47 o
  -4  -6   4      368.00      383.06     12.51 o
   3   6  -4       31.19       31.48      2.69 o
   3   6  -4        1.33        2.34      1.54 o
  -3  -6   4        1.33        0.52      1.62 o
  -3  -6   4       31.19       35.11      2.54 o
   2   6  -4       20.16       21.77      2.11 o
   2   6  -4      472.60      488.45     15.69 o
  -2  -6   4      472.60      476.91     14.75 o
  -2  -6   4       20.16       20.00      2.04 o
  -2  -6   4       20.16       26.58      2.25 o
   1   6  -4        4.37        3.29      1.28 o
   1   6  -4      102.48      105.53      4.54 o
  -1  -6   4        4.37        6.12      1.24 o
  -1  -6   4        4.37        4.74      1.55 o
  -1  -6   4      102.48       96.49      3.95 o
   0   6  -4        0.49        0.03      1.22 o
   0   6  -4        0.49       -0.29      1.00 o
   0   6  -4        0.02       -0.20      1.08 o
   0  -6   4        0.02        0.64      1.38 o
   0  -6   4        0.02        0.38      0.80 o
   0  -6   4        0.49        1.21      1.04 o
  -1   6  -4        0.00        0.15      1.20 o
  -1   6  -4        0.00        0.91      1.18 o
  -1   6  -4        0.00        0.01      1.07 o
   1  -6   4        0.00        0.44      0.89 o
   1  -6   4        0.00        0.38      1.39 o
  -2   6  -4       80.34       69.72      3.49 o
  -2   6  -4       80.34       77.16      3.75 o
  -2   6  -4        3.43        1.51      1.22 o
   2  -6   4       80.34       65.87      2.72 o
   2  -6   4        3.43        3.54      1.52 o
  -3   6  -4       83.56       88.32      4.60 o
  -3   6  -4        3.56        2.86      1.32 o
   3  -6   4        3.56        3.75      1.78 o
   3  -6   4       83.56       86.00      4.06 o
  -4   6  -4       27.31       22.90      2.57 o
  -4   6  -4      640.28      668.61     22.36 o
   4  -6   4      640.28      577.13     19.71 o
   4  -6   4       27.31       36.33      2.95 o
  -5   6  -4        5.74        3.17      1.67 o
  -5   6  -4      134.46      135.44      6.57 o
   5  -6   4        5.74        3.49      1.95 o
   5  -6   4      134.46      132.89      5.70 o
  -6   6  -4      927.77      995.26     34.81 o
  -6   6  -4       39.57       39.48      3.60 o
   6  -6   4      927.77      974.12     30.78 o
  -7   6  -4      127.51      140.24      7.86 o
  -7   6  -4        5.44        5.59      2.51 o
   7  -6   4      127.51      137.79      6.52 o
  -8   6  -4        8.37        5.74      3.04 o
  -8   6  -4      196.34      221.35     11.12 o
   8  -6   4      196.34      219.14      9.39 o
  -8  -5   4        4.48        3.38      3.76 o
   7   5  -4       25.41       32.48      4.36 o
   7   5  -4        1.08        0.94      2.59 o
  -7  -5   4        1.08        2.31      2.93 o
  -7  -5   4       25.41       27.01      3.99 o
   6   5  -4        0.03        1.79      2.25 o
   6   5  -4        0.00       -1.32      1.92 o
  -6  -5   4        0.03       -0.26      2.08 o
  -6  -5   4        0.00        0.55      2.61 o
   5   5  -4        0.11       -0.30      1.67 o
   5   5  -4        2.57        2.02      2.00 o
  -5  -5   4        0.11        0.84      2.12 o
  -5  -5   4        2.57        0.88      1.84 o
   4   5  -4        7.88        7.19      1.76 o
   4   5  -4      184.84      186.35      7.20 o
  -4  -5   4        7.88        7.91      1.88 o
  -4  -5   4      184.84      189.63      7.01 o
   3   5  -4        4.22        4.06      1.52 o
   3   5  -4        0.18       -1.01      1.41 o
  -3  -5   4        0.18        0.01      1.38 o
  -3  -5   4        0.18        0.04      1.41 o
  -3  -5   4        4.22        3.94      1.40 o
   2   5  -4        9.43       10.85      1.75 o
   2   5  -4        9.43        9.97      1.36 o
   2   5  -4        0.40        0.05      1.09 o
  -2  -5   4        9.43        8.32      1.46 o
  -2  -5   4        0.40       -0.04      1.13 o
  -2  -5   4        0.40       -0.38      1.19 o
   1   5  -4       55.91       50.33      2.82 o
   1   5  -4       55.91       60.05      2.72 o
   1   5  -4        2.38        1.39      1.05 o
  -1  -5   4        2.38        3.73      1.30 o
  -1  -5   4        2.38        2.26      0.98 o
  -1  -5   4       55.91       56.34      2.69 o
   0   5  -4        0.45        0.18      0.89 o
   0   5  -4        0.45        0.78      0.99 o
   0   5  -4        0.02        0.01      0.92 o
   0  -5   4        0.45        0.09      0.85 o
   0  -5   4        0.02       -0.19      0.65 o
   0  -5   4        0.02        0.10      1.12 o
  -1   5  -4      743.36      727.02     22.69 o
  -1   5  -4      743.36      736.32     25.11 o
  -1   5  -4       31.71       19.18      1.67 o
   1  -5   4      743.36      738.95     21.04 o
  -2   5  -4       17.73       11.72      1.58 o
  -2   5  -4      415.71      417.10     13.38 o
  -2   5  -4      415.71      408.21     14.76 o
   2  -5   4      415.71      415.07     11.99 o
   2  -5   4       17.73       18.02      1.98 o
  -3   5  -4        4.09        2.58      1.27 o
  -3   5  -4       95.80       93.77      4.46 o
   3  -5   4        4.09        3.19      1.49 o
   3  -5   4       95.80       89.41      3.96 o
  -4   5  -4        7.05        3.19      1.40 o
  -4   5  -4      165.27      153.04      6.83 o
   4  -5   4        7.05        7.69      1.83 o
   4  -5   4      165.27      159.77      6.11 o
  -5   5  -4        0.37        0.54      1.93 o
  -5   5  -4        0.02       -0.07      1.48 o
   5  -5   4        0.37        0.61      1.68 o
   5  -5   4        0.02       -0.64      1.70 o
  -6   5  -4      510.94      520.39     19.55 o
  -6   5  -4       21.79       17.43      2.67 o
   6  -5   4      510.94      523.57     17.21 o
   6  -5   4       21.79       25.30      3.16 o
  -7   5  -4        1.64        0.41      2.16 o
  -7   5  -4       38.41       38.71      4.28 o
   7  -5   4       38.41       47.21      4.23 o
  -8   5  -4       85.72       90.18      7.00 o
  -8   5  -4        3.66        3.01      2.95 o
   8  -5   4       85.72       92.92      6.07 o
   9  -5   4       13.98       11.75      4.15 o
   8   4  -4        0.63        2.20      3.09 o
  -8  -4   4        0.63       -0.96      3.50 o
  -8  -4   4       14.86       14.82      3.66 o
   7   4  -4        0.95        1.02      2.37 o
  -7  -4   4        0.95        2.09      2.64 o
  -7  -4   4       22.30       33.18      3.97 o
   6   4  -4        0.02       -0.66      2.05 o
   6   4  -4        0.47       -0.39      2.19 o
  -6  -4   4        0.47        0.22      2.08 o
  -6  -4   4        0.02        0.63      2.04 o
   5   4  -4       71.57       61.16      3.78 o
   5   4  -4        3.05        2.93      1.69 o
  -5  -4   4       71.57       64.73      3.61 o
  -5  -4   4        3.05        2.30      1.87 o
   4   4  -4        0.73        0.23      1.31 o
   4   4  -4       17.22       15.12      1.99 o
  -4  -4   4        0.73       -0.11      1.56 o
  -4  -4   4       17.22       15.67      2.06 o
   3   4  -4      365.66      384.96     13.15 o
   3   4  -4      365.66      369.56     12.24 o
   3   4  -4       15.60       18.23      1.87 o
  -3  -4   4       15.60       22.63      1.78 o
  -3  -4   4       15.60       14.73      1.95 o
  -3  -4   4      365.66      371.50     11.72 o
   2   4  -4      175.19      190.40      6.97 o
   2   4  -4      175.19      187.23      6.69 o
   2   4  -4        7.47        5.84      1.21 o
  -2  -4   4        7.47       11.47      1.59 o
  -2  -4   4        7.47        7.57      1.30 o
  -2  -4   4      175.19      195.51      6.46 o
   1   4  -4       27.62       27.09      1.73 o
   1   4  -4       27.62       23.46      1.75 o
   1   4  -4        1.18        1.08      0.91 o
  -1  -4   4       27.62       24.74      1.70 o
  -1  -4   4        1.18        1.09      0.78 o
  -1  -4   4        1.18        1.49      1.15 o
   0   4  -4        0.38        0.15      0.84 o
   0   4  -4        0.38       -0.17      0.97 o
   0   4  -4        0.02       -0.32      0.83 o
   0  -4   4        0.02       -0.05      0.95 o
   0  -4   4        0.02       -0.11      0.51 o
   0  -4   4        0.38        0.49      0.75 o
  -1   4  -4      878.09      916.47     30.43 o
  -1   4  -4      878.09      885.82     27.26 o
  -1   4  -4       37.45       22.99      1.61 o
   1  -4   4      878.09      887.59     25.41 o
  -2   4  -4       29.18       16.75      1.57 o
  -2   4  -4      684.01      685.40     23.71 o
   2  -4   4      684.01      677.39     19.42 o
   2  -4   4      684.01      699.72     21.16 o
  -3   4  -4        4.26        3.78      0.69 o
  -3   4  -4        4.26        4.33      1.22 o
  -3   4  -4       99.94      106.09      4.74 o
   3  -4   4       99.94       89.92      4.04 o
   3  -4   4        4.26        4.22      1.46 o
  -4   4  -4       32.39       32.46      2.89 o
  -4   4  -4        1.38        0.59      1.26 o
   4  -4   4       32.39       32.23      2.48 o
   4  -4   4        1.38        2.82      1.58 o
  -5   4  -4      109.06      106.79      5.45 o
  -5   4  -4        4.65        3.88      1.57 o
   5  -4   4        4.65        4.40      1.84 o
   5  -4   4      109.06      108.38      4.80 o
  -6   4  -4        2.79        4.50      2.36 o
  -6   4  -4        0.12        0.46      1.70 o
   6  -4   4        0.12       -0.77      1.99 o
   6  -4   4        2.79        4.10      2.07 o
  -7   4  -4        1.24        1.87      2.17 o
  -7   4  -4       29.13       26.85      3.79 o
   7  -4   4       29.13       29.74      3.81 o
  -8   4  -4        0.04        0.50      2.74 o
  -8   4  -4        1.05        2.27      3.65 o
   8  -4   4        1.05       -0.49      2.75 o
   9  -4   4        3.23        1.50      4.31 o
   8   3  -4        0.44        1.14      3.35 o
  -8  -3   4        0.44        4.15      3.80 o
  -8  -3   4       10.34        9.22      3.23 o
   7   3  -4        0.04        0.21      2.14 o
  -7  -3   4        1.00        1.54      2.19 o
  -7  -3   4        0.04       -0.13      2.74 o
   6   3  -4        3.84        4.48      1.92 o
   6   3  -4       90.08       92.19      4.59 o
  -6  -3   4        3.84        1.69      2.23 o
  -6  -3   4       90.08       79.81      4.55 o
   5   3  -4        5.42        7.36      1.86 o
   5   3  -4        0.23       -0.72      1.59 o
  -5  -3   4        5.42        6.72      1.94 o
  -5  -3   4        0.23        1.22      1.86 o
   4   3  -4        2.41        2.27      1.36 o
   4   3  -4       56.57       56.34      3.09 o
   4   3  -4       56.57       55.09      3.02 o
  -4  -3   4        2.41        1.87      1.51 o
  -4  -3   4       56.57       55.17      2.96 o
   3   3  -4        1.17        0.37      1.00 o
   3   3  -4       27.36       32.13      2.09 o
   3   3  -4       27.36       27.85      2.01 o
  -3  -3   4       27.36       22.89      1.89 o
  -3  -3   4        1.17        0.79      0.98 o
  -3  -3   4        1.17        1.96      1.13 o
   2   3  -4       31.41       32.56      1.95 o
   2   3  -4       31.41       30.75      1.87 o
   2   3  -4        1.34        1.87      0.93 o
  -2  -3   4        1.34        1.32      0.95 o
  -2  -3   4        1.34        1.77      0.98 o
  -2  -3   4       31.41       28.50      1.83 o
   1   3  -4        3.02        2.74      0.89 o
   1   3  -4       70.78       75.06      3.20 o
   1   3  -4       70.78       70.84      2.94 o
  -1  -3   4        3.02        3.54      1.09 o
  -1  -3   4        3.02        3.17      0.80 o
  -1  -3   4       70.78       74.94      2.85 o
   0   3  -4      944.41      904.35     27.89 o
   0   3  -4      944.41      928.17     31.20 o
   0   3  -4       40.28       31.70      1.77 o
   0  -3   4      944.41      943.89     26.29 o
   0  -3   4       40.28       34.05      1.41 o
  -1   3  -4        0.68        0.37      0.76 o
  -1   3  -4       15.85       19.93      1.57 o
  -1   3  -4       15.85       19.70      1.62 o
   1  -3   4        0.68        1.25      1.01 o
   1  -3   4       15.85       17.10      1.05 o
  -2   3  -4       28.82       32.75      1.32 o
  -2   3  -4      675.61      734.35     24.85 o
   2  -3   4      675.61      702.14     22.01 o
   2  -3   4      675.61      726.01     20.22 o
   2  -3   4       28.82       38.71      2.44 o
  -3   3  -4       67.82       63.06      3.47 o
  -3   3  -4        2.89        2.27      0.78 o
  -3   3  -4        2.89        3.19      1.12 o
   3  -3   4       67.82       60.01      2.97 o
   3  -3   4        2.89        2.39      1.34 o
  -4   3  -4        3.16        2.78      1.25 o
  -4   3  -4        3.16        2.94      1.10 o
  -4   3  -4       74.18       57.26      3.54 o
   4  -3   4       74.18       66.47      3.23 o
   4  -3   4        3.16        4.07      1.56 o
  -5   3  -4       85.86       90.32      5.00 o
  -5   3  -4        3.66        2.50      1.36 o
  -5   3  -4        3.66        2.06      1.49 o
   5  -3   4       85.86      103.27      4.54 o
   5  -3   4        3.66        4.17      1.75 o
  -6   3  -4      202.71      207.36      9.10 o
  -6   3  -4        8.65        6.06      1.94 o
   6  -3   4      202.71      204.52      8.00 o
  -7   3  -4        2.01       -1.21      1.84 o
  -7   3  -4       47.22       47.35      4.64 o
   7  -3   4       47.22       50.84      3.96 o
  -8   3  -4       47.24       51.02      5.54 o
   8  -3   4        2.01        0.90      2.68 o
   8  -3   4       47.24       51.66      5.10 o
  -9   3  -4        9.18        4.14      4.84 o
   9  -3   4        9.18        9.69      4.76 o
   8   2  -4       15.70       15.88      3.06 o
  -8  -2   4      368.01      394.35     13.50 o
  -8  -2   4       15.70       11.48      3.73 o
   7   2  -4        3.18        0.71      1.95 o
  -7  -2   4        3.18        3.15      2.77 o
  -7  -2   4       74.56       70.84      4.44 o
   6   2  -4       81.53       81.37      4.61 o
   6   2  -4       81.53       82.66      4.73 o
   6   2  -4        3.48        3.13      1.71 o
  -6  -2   4        3.48        1.18      1.92 o
  -6  -2   4       81.53       90.61      4.31 o
   5   2  -4        0.43       -0.11      1.26 o
   5   2  -4       10.19        8.68      1.89 o
   5   2  -4       10.19       11.40      1.91 o
  -5  -2   4        0.43        0.67      1.78 o
  -5  -2   4       10.19        9.01      1.77 o
   4   2  -4       29.17       23.39      1.95 o
   4   2  -4       29.17       26.42      2.26 o
   4   2  -4        1.24        0.44      1.09 o
  -4  -2   4        1.24        1.62      1.50 o
  -4  -2   4       29.17       26.11      2.08 o
   3   2  -4      518.42      559.32     17.03 o
   3   2  -4      518.42      553.27     19.16 o
   3   2  -4       22.11       23.35      1.66 o
  -3  -2   4      518.42      549.33     16.44 o
  -3  -2   4       22.11       22.87      1.97 o
   2   2  -4       54.94       47.81      2.17 o
   2   2  -4       54.94       52.91      2.54 o
   2   2  -4        2.34        3.61      1.00 o
  -2  -2   4       54.94       45.76      2.21 o
  -2  -2   4        2.34        1.69      0.86 o
  -2  -2   4        2.34        1.96      0.93 o
   1   2  -4      432.73      467.58     16.18 o
   1   2  -4      432.73      473.69     14.41 o
   1   2  -4       18.46       18.20      1.26 o
  -1  -2   4       18.46       17.19      1.17 o
  -1  -2   4      432.73      468.76     13.74 o
   0   2  -4     1128.52     1197.80     34.72 o
   0   2  -4     1128.52     1127.01     39.00 o
   0   2  -4       48.13       38.40      1.47 o
   0   2  -4       48.13       30.16      1.66 o
   0  -2   4     1128.52     1164.77     32.80 o
  -1   2  -4      420.76      492.48     17.16 o
  -1   2  -4       17.95       15.45      1.21 o
  -1   2  -4       17.95       13.74      0.82 o
   1  -2   4      420.76      497.18     14.10 o
   1  -2   4      420.76      495.43     15.20 o
  -2   2  -4      263.45      302.36     10.92 o
  -2   2  -4       11.24       12.34      1.02 o
  -2   2  -4       11.24        8.69      1.17 o
   2  -2   4      263.45      302.58      9.68 o
   2  -2   4      263.45      297.75      8.44 o
   2  -2   4       11.24       15.57      1.57 o
  -3   2  -4       12.24        9.29      1.34 o
  -3   2  -4       12.24       13.58      1.24 o
  -3   2  -4      286.89      308.30     11.59 o
   3  -2   4       12.24       17.34      1.86 o
   3  -2   4      286.89      321.47     10.33 o
  -4   2  -4       59.34       66.66      3.83 o
  -4   2  -4        2.53        0.59      1.19 o
  -4   2  -4        2.53        1.87      1.11 o
   4  -2   4        2.53        2.50      1.33 o
   4  -2   4       59.34       66.32      3.41 o
  -5   2  -4      319.50      338.82     12.82 o
  -5   2  -4       13.63       14.84      1.94 o
  -5   2  -4       13.63       11.93      1.87 o
   5  -2   4      319.50      332.10     11.44 o
   5  -2   4       13.63       16.99      2.24 o
  -6   2  -4        0.05       -0.48      2.02 o
  -6   2  -4        0.00       -0.62      1.75 o
  -6   2  -4        0.00        0.13      1.67 o
   6  -2   4        0.05       -0.78      1.75 o
  -7   2  -4        2.62        0.41      2.14 o
  -7   2  -4       61.34       52.07      4.72 o
   7  -2   4        2.62        1.51      2.08 o
   7  -2   4       61.34       54.66      4.09 o
  -8   2  -4        7.71        5.53      3.65 o
   8  -2   4        7.71        4.49      3.46 o
   8  -2   4        0.33        1.33      2.36 o
  -9   2  -4        7.56       12.26      5.08 o
   9  -2   4        7.56       19.15      5.04 o
   9   1  -4        0.73        0.12      3.48 o
   8   1  -4        9.01        5.33      2.43 o
  -8  -1   4      211.35      201.96      8.05 o
  -8  -1   4        9.01        2.44      2.87 o
   7   1  -4        2.17        3.34      2.56 o
   7   1  -4        0.09        1.30      1.80 o
  -7  -1   4        0.09        1.87      2.28 o
  -7  -1   4        2.17        2.60      2.26 o
   6   1  -4        1.99        1.46      1.52 o
   6   1  -4       46.72       36.69      3.17 o
  -6  -1   4        1.99        4.22      1.99 o
  -6  -1   4       46.72       41.40      2.97 o
   5   1  -4       12.84       11.99      2.09 o
   5   1  -4       12.84       11.00      1.70 o
   5   1  -4        0.55        0.70      1.34 o
  -5  -1   4       12.84       13.08      1.98 o
  -5  -1   4        0.55        0.11      1.63 o
   4   1  -4      171.21      195.88      7.48 o
   4   1  -4      171.21      187.72      6.46 o
   4   1  -4        7.30        8.61      1.42 o
  -4  -1   4        7.30        7.70      1.69 o
  -4  -1   4        7.30        5.50      1.15 o
  -4  -1   4      171.21      189.53      6.52 o
   3   1  -4      167.43      178.49      5.84 o
   3   1  -4      167.43      178.58      6.84 o
   3   1  -4        7.14        6.50      1.14 o
  -3  -1   4        7.14        7.48      1.22 o
  -3  -1   4        7.14        6.46      1.36 o
  -3  -1   4      167.43      171.61      5.89 o
   2   1  -4       32.67       31.04      1.60 o
   2   1  -4      765.96      772.29     22.89 o
   2   1  -4      765.96      771.60     26.06 o
  -2  -1   4       32.67       32.98      1.87 o
  -2  -1   4      765.96      751.98     22.06 o
   1   1  -4      799.45      776.13     27.14 o
   1   1  -4      799.45      837.36     23.95 o
   1   1  -4       34.10       33.43      1.58 o
  -1  -1   4       34.10       34.53      1.92 o
  -1  -1   4       34.10       29.23      1.59 o
  -1  -1   4      799.45      792.53     22.93 o
   0   1  -4       27.83       34.89      2.08 o
   0   1  -4        1.19        1.17      0.58 o
   0   1  -4        1.19        0.72      0.53 o
   0  -1   4        1.19        1.24      0.86 o
   0  -1   4       27.83       37.29      1.60 o
   0  -1   4       27.83       33.44      1.55 o
  -1   1  -4       66.68       56.80      2.88 o
  -1   1  -4        2.84        2.97      0.79 o
   1  -1   4        2.84        3.40      1.00 o
   1  -1   4       66.68       66.90      2.55 o
   1  -1   4       66.68       62.19      2.11 o
  -2   1  -4       26.68       21.31      1.51 o
  -2   1  -4       26.68       25.97      1.49 o
  -2   1  -4      625.45      639.38     22.62 o
   2  -1   4      625.45      660.90     20.08 o
   2  -1   4      625.45      671.60     18.47 o
   2  -1   4       26.68       36.07      2.01 o
  -3   1  -4      777.99      803.62     28.45 o
  -3   1  -4      777.99      841.51     23.14 o
  -3   1  -4       33.18       31.58      2.08 o
  -3   1  -4       33.18       35.91      1.95 o
   3  -1   4       33.18       44.50      2.38 o
   3  -1   4      777.99      839.80     25.35 o
  -4   1  -4      148.21      137.39      5.98 o
  -4   1  -4        6.32        4.89      1.24 o
  -4   1  -4        6.32        5.99      1.37 o
   4  -1   4        6.32        6.64      1.51 o
   4  -1   4      148.21      140.40      5.45 o
  -5   1  -4        1.38        0.82      1.40 o
  -5   1  -4        1.38        0.91      1.38 o
  -5   1  -4       34.08       35.58      3.76 o
   5  -1   4       32.25       36.14      2.97 o
   5  -1   4        1.38        0.99      1.59 o
  -6   1  -4        5.57        3.83      1.92 o
  -6   1  -4      130.49      129.82      6.22 o
   6  -1   4      130.49      118.15      5.62 o
   6  -1   4        5.57        4.77      1.75 o
  -7   1  -4        0.30       -0.30      2.25 o
  -7   1  -4        7.07        5.86      2.70 o
   7  -1   4        0.30       -1.13      1.76 o
   7  -1   4        7.07        6.31      2.81 o
  -8   1  -4        0.02        0.17      2.69 o
  -8   1  -4        0.42        2.29      3.53 o
   8  -1   4        0.02        0.56      2.38 o
   8  -1   4        0.42        0.68      3.38 o
  -9   1  -4       14.81       24.63      5.59 o
   9  -1   4       14.81       37.61      9.45 o
   9   0  -4        0.00        1.10      3.18 o
  -9   0   4        0.00        0.46      3.21 o
   8   0  -4       33.99       43.21      4.67 o
   8   0  -4        1.45        0.06      2.35 o
  -8   0   4       33.99       48.24      3.94 o
  -8   0   4        1.45        0.45      2.83 o
   7   0  -4       47.33       42.26      3.92 o
   7   0  -4        2.02        1.75      1.99 o
  -7   0   4       47.33       40.32      3.54 o
  -7   0   4        2.02        2.03      2.49 o
   6   0  -4        0.22        0.39      1.60 o
   6   0  -4        5.10       10.42      2.17 o
  -6   0   4        0.22       -0.16      1.73 o
  -6   0   4        5.10        5.96      1.92 o
   5   0  -4        2.86        3.12      1.53 o
   5   0  -4        2.86        3.92      1.65 o
   5   0  -4        0.12        0.00      1.27 o
  -5   0   4        0.12        0.92      1.48 o
  -5   0   4        2.86        5.14      1.59 o
   4   0  -4       24.67       28.57      2.34 o
   4   0  -4       24.67       24.10      1.65 o
   4   0  -4        1.05        0.59      0.96 o
  -4   0   4       24.67       24.49      2.06 o
  -4   0   4        1.05        0.04      1.05 o
  -4   0   4        1.05        0.82      1.09 o
   3   0  -4      871.45      888.25     31.00 o
   3   0  -4      871.45      936.72     27.12 o
   3   0  -4       37.17       43.76      1.90 o
  -3   0   4       37.17       28.44      2.03 o
  -3   0   4      871.45      907.82     26.28 o
   2   0  -4       56.26       46.80      1.74 o
   2   0  -4       56.26       49.73      2.56 o
   2   0  -4        2.40        3.13      0.71 o
  -2   0   4        2.40        1.26      0.86 o
  -2   0   4        2.40        1.48      0.87 o
  -2   0   4       56.26       48.33      2.21 o
   1   0  -4      197.56      197.25      7.31 o
   1   0  -4        8.43        7.58      0.82 o
   1   0  -4        8.43        7.72      1.00 o
  -1   0   4      197.56      193.51      6.14 o
  -1   0   4      197.56      199.41      6.05 o
  -1   0   4        8.43       10.88      1.33 o
   0   0  -4        0.49        0.38      0.53 o
   0   0  -4        0.49        0.31      0.52 o
   0   0  -4       11.55       11.20      1.37 o
   0   0   4        0.49        0.64      0.78 o
   0   0   4       11.55       10.81      0.89 o
   0   0   4       11.55       11.51      0.98 o
  -1   0  -4        3.35        3.12      0.73 o
  -1   0  -4        3.35        1.60      0.68 o
  -1   0  -4       78.46       60.95      2.99 o
   1   0   4        3.35        3.48      1.00 o
   1   0   4       78.46       60.69      2.51 o
   1   0   4       78.46       67.05      2.24 o
  -2   0  -4        5.63        4.07      0.87 o
  -2   0  -4        5.63        3.51      0.88 o
  -2   0  -4      131.93      121.26      5.16 o
   2   0   4      131.93      131.28      4.65 o
   2   0   4      131.93      128.72      3.92 o
   2   0   4        5.63        6.51      1.19 o
  -3   0  -4       21.25       21.96      1.80 o
  -3   0  -4       21.25       22.57      1.77 o
  -3   0  -4      498.22      523.60     14.56 o
  -3   0  -4      498.22      496.34     18.00 o
   3   0   4      498.22      514.09     16.08 o
   3   0   4       21.25       29.69      2.07 o
  -4   0  -4       57.25       53.60      3.22 o
   4   0   4       57.25       56.38      3.01 o
  -5   0  -4        0.61       -0.16      1.72 o
  -5   0  -4        0.03        0.29      1.46 o
   5   0   4        0.03        0.77      1.22 o
   5   0   4        0.61       -0.12      1.50 o
  -6   0  -4      226.81      219.85      9.59 o
  -6   0  -4        9.67        8.97      1.98 o
   6   0   4      226.81      242.78      9.10 o
   6   0   4        9.67        9.63      2.02 o
  -7   0  -4        0.53        0.83      2.35 o
  -7   0  -4       12.54       12.28      3.27 o
   7   0   4        0.53        0.57      1.82 o
   7   0   4       12.54       13.62      2.99 o
  -8   0  -4        0.01       -0.62      3.47 o
  -8   0  -4        0.00        1.00      3.12 o
   8   0   4        0.00       -0.02      2.34 o
   8   0   4        0.01        0.19      3.19 o
  -9   0  -4        0.04       -1.33      3.83 o
   9  -1  -4        8.43       10.59      4.39 o
   9  -1  -4        0.36        0.88      2.92 o
  -9   1   4        0.36       -1.28      3.59 o
   8  -1  -4        9.61       12.59      3.34 o
   8  -1  -4        0.41        0.85      2.34 o
  -8   1   4        9.61       11.42      2.70 o
  -8   1   4        0.41        0.26      2.52 o
   7  -1  -4        3.60        2.61      2.45 o
   7  -1  -4        0.15       -0.16      1.91 o
  -7   1   4        0.15        0.43      1.99 o
  -7   1   4        3.60        2.16      2.14 o
   6  -1  -4      165.86      162.91      7.31 o
   6  -1  -4        7.07        4.71      1.53 o
  -6   1   4      165.86      166.56      6.24 o
  -6   1   4        7.07        4.97      2.02 o
   5  -1  -4        3.10        3.38      1.29 o
   5  -1  -4       72.58       70.21      3.96 o
  -5   1   4        3.10        2.00      1.42 o
  -5   1   4        3.10        1.62      1.40 o
  -5   1   4       72.58       68.09      3.35 o
   4  -1  -4        3.13        1.95      0.97 o
   4  -1  -4       73.37       77.18      3.84 o
   4  -1  -4       73.37       76.45      2.82 o
  -4   1   4       73.37       67.03      3.20 o
  -4   1   4        3.13        2.60      1.22 o
  -4   1   4        3.13        1.78      1.17 o
   3  -1  -4      298.43      315.26     11.67 o
   3  -1  -4      298.43      327.69      9.63 o
   3  -1  -4       12.73       11.61      1.12 o
  -3   1   4       12.73       11.74      1.51 o
  -3   1   4       12.73        6.68      1.25 o
  -3   1   4      298.43      316.09      9.89 o
   2  -1  -4        0.00        0.00      0.50 o
   2  -1  -4        0.03        0.77      0.98 o
  -2   1   4        0.00        0.11      0.86 o
  -2   1   4        0.00       -0.44      0.75 o
  -2   1   4        0.03        0.49      0.79 o
   1  -1  -4        0.56        0.31      0.72 o
   1  -1  -4        0.56        0.21      0.41 o
   1  -1  -4       13.12       14.41      1.43 o
  -1   1   4        0.56       -0.06      0.97 o
  -1   1   4       13.12       16.48      0.77 o
  -1   1   4       13.12       14.32      1.19 o
   0  -1  -4       27.10       21.87      1.36 o
   0  -1  -4       27.10       23.26      1.03 o
   0  -1  -4      635.28      617.30     21.49 o
   0   1   4      638.12      644.53     19.30 o
   0   1   4      635.28      639.74     18.06 o
  -1  -1  -4       11.28        8.28      1.06 o
  -1  -1  -4       11.28       12.10      0.93 o
  -1  -1  -4      264.58      271.08      9.89 o
   1   1   4       11.28       14.53      1.48 o
   1   1   4      264.58      271.13      8.16 o
   1   1   4      264.58      280.57      8.68 o
  -2  -1  -4       16.69       16.49      1.56 o
  -2  -1  -4       16.69       14.98      1.21 o
  -2  -1  -4      391.23      394.21     13.94 o
   2   1   4       16.69       20.70      1.71 o
   2   1   4      391.23      392.44     12.39 o
  -3  -1  -4        0.14        0.31      1.08 o
  -3  -1  -4        0.14        0.29      0.99 o
  -3  -1  -4        3.18        5.02      0.85 o
  -3  -1  -4        3.18        3.07      1.22 o
   3   1   4        3.18        2.60      1.16 o
   3   1   4        0.14       -0.11      1.03 o
  -4  -1  -4        0.00       -0.62      1.23 o
  -4  -1  -4        0.07       -0.17      1.41 o
  -4  -1  -4        0.07       -0.16      0.83 o
   4   1   4        0.00        0.06      1.16 o
   4   1   4        0.00        1.60      1.11 o
   4   1   4        0.07       -0.87      1.30 o
  -5  -1  -4      166.34      154.89      6.86 o
  -5  -1  -4        7.09        5.70      1.81 o
   5   1   4        7.09        4.57      1.46 o
   5   1   4      166.34      161.82      6.45 o
  -6  -1  -4       11.87       10.18      2.35 o
  -6  -1  -4      278.36      286.12     11.46 o
   6   1   4      278.36      290.85     10.59 o
   6   1   4       11.87       10.21      2.14 o
  -7  -1  -4        0.11        1.17      2.86 o
   7   1   4        0.11        1.58      2.39 o
  -8  -1  -4        0.48        0.26      2.89 o
   8   1   4        0.48        1.23      2.65 o
   8   1   4       11.37        7.92      3.48 o
   9  -2  -4       79.15       94.43      7.10 o
   9  -2  -4        3.38        2.61      2.77 o
  -9   2   4        3.38        0.28      3.37 o
   8  -2  -4        0.92        0.97      2.38 o
   8  -2  -4       21.48       33.20      4.44 o
  -8   2   4       21.48       28.35      3.38 o
  -8   2   4        0.92        0.56      2.55 o
   7  -2  -4       48.48       53.89      4.14 o
   7  -2  -4        2.07        0.21      1.65 o
  -7   2   4       48.48       49.14      3.58 o
  -7   2   4        2.07        0.97      2.02 o
   6  -2  -4       39.91       38.44      3.55 o
   6  -2  -4        1.70        1.28      1.52 o
  -6   2   4       39.91       37.37      2.92 o
  -6   2   4        1.70        1.36      1.79 o
   5  -2  -4        9.99        6.78      1.28 o
   5  -2  -4      234.31      250.47      9.71 o
  -5   2   4        9.99        6.69      1.67 o
  -5   2   4        9.99        3.74      1.53 o
  -5   2   4      234.31      242.65      8.18 o
   4  -2  -4        6.11        5.38      1.08 o
   4  -2  -4      143.24      143.80      6.30 o
  -4   2   4        6.11        4.38      1.36 o
  -4   2   4        6.11        5.88      1.41 o
  -4   2   4      143.24      158.84      5.41 o
   3  -2  -4      269.13      299.45     10.92 o
   3  -2  -4       11.48       10.82      1.06 o
  -3   2   4       11.48       15.37      1.75 o
  -3   2   4       11.48       14.41      1.59 o
  -3   2   4      269.13      288.95      9.19 o
   2  -2  -4        1.89        1.68      0.89 o
   2  -2  -4        1.89        2.16      0.50 o
   2  -2  -4       44.33       47.18      2.67 o
  -2   2   4        1.89        1.59      1.03 o
  -2   2   4       44.33       50.59      2.30 o
   1  -2  -4      685.16      723.92     24.97 o
   1  -2  -4       29.22       28.28      1.65 o
   1  -2  -4       29.22       24.35      0.86 o
  -1   2   4      685.16      706.72     21.04 o
  -1   2   4      685.16      758.52     21.64 o
   0  -2  -4        9.83        8.61      0.66 o
   0  -2  -4        9.83        9.70      1.21 o
   0  -2  -4      230.41      238.01      8.72 o
   0   2   4        9.83       13.19      1.56 o
   0   2   4      230.41      241.91      7.50 o
   0   2   4      230.41      234.00      7.32 o
  -1  -2  -4        0.28       -0.12      0.80 o
  -1  -2  -4        6.61        6.47      1.26 o
   1   2   4        6.61        8.11      1.05 o
   1   2   4        6.61        6.90      1.02 o
   1   2   4        0.28        0.22      0.93 o
  -2  -2  -4       49.30       52.75      2.86 o
  -2  -2  -4     1155.75     1158.10     39.17 o
   2   2   4     1155.75     1164.57     32.94 o
   2   2   4     1155.75     1161.67     34.94 o
   2   2   4       49.30       67.25      2.52 o
   2   2   4       49.30       70.89      3.24 o
  -3  -2  -4        1.04        1.59      1.13 o
  -3  -2  -4       24.37       18.19      1.83 o
  -3  -2  -4       24.37       21.71      1.51 o
   3   2   4        1.04        0.63      1.19 o
   3   2   4        1.04        0.24      0.94 o
   3   2   4       24.37       25.24      1.99 o
  -4  -2  -4        2.04        2.78      1.44 o
  -4  -2  -4       47.87       46.07      2.33 o
  -4  -2  -4       47.87       47.16      3.13 o
   4   2   4       47.87       50.41      3.20 o
   4   2   4        2.04        2.21      1.43 o
   4   2   4        2.04        1.10      1.09 o
  -5  -2  -4       93.11       94.55      4.78 o
  -5  -2  -4        3.97        2.82      1.92 o
   5   2   4        3.97        3.73      1.56 o
   5   2   4       93.11       88.93      4.59 o
  -6  -2  -4        0.23        0.47      2.03 o
  -6  -2  -4        5.41       10.30      2.74 o
   6   2   4        0.23        0.57      1.65 o
   6   2   4        5.41        8.34      2.42 o
  -7  -2  -4        0.04        0.89      2.66 o
   7   2   4        0.87       -0.09      2.92 o
   7   2   4        0.04        0.56      2.34 o
  -8  -2  -4        1.42        0.70      3.09 o
   8   2   4        1.42       -0.25      2.62 o
   8   2   4       33.18       40.14      5.41 o
   9  -3  -4        0.83        4.01      3.81 o
  -9   3   4        0.04        0.49      3.44 o
   8  -3  -4       13.58       19.99      4.04 o
   8  -3  -4        0.58       -0.28      2.20 o
  -8   3   4       13.58       11.76      2.88 o
  -8   3   4        0.58        1.25      2.57 o
   7  -3  -4       45.65       39.70      3.88 o
   7  -3  -4        1.95        1.58      1.87 o
  -7   3   4        1.95        1.06      2.02 o
  -7   3   4       45.65       45.81      3.47 o
   6  -3  -4       51.77       60.10      4.20 o
   6  -3  -4        2.21        1.61      1.43 o
  -6   3   4       51.77       50.10      3.29 o
  -6   3   4        2.21        0.90      1.75 o
   5  -3  -4      261.63      242.00      9.79 o
   5  -3  -4       11.16        7.06      1.33 o
  -5   3   4      261.63      254.16      8.36 o
  -5   3   4       11.16        8.91      1.88 o
  -5   3   4       11.16        7.89      1.73 o
   4  -3  -4        2.77        1.87      0.91 o
   4  -3  -4       65.01       54.47      3.31 o
  -4   3   4        2.77        1.67      1.37 o
  -4   3   4        2.77        1.53      1.39 o
  -4   3   4       65.01       58.88      2.85 o
   3  -3  -4        7.01        5.15      1.19 o
   3  -3  -4        7.01        5.22      0.79 o
   3  -3  -4      164.41      162.67      6.88 o
  -3   3   4        7.01        7.28      1.45 o
  -3   3   4      164.41      180.99      5.93 o
   2  -3  -4        0.33        0.45      1.07 o
   2  -3  -4        0.01       -0.65      0.86 o
   2  -3  -4        0.01       -0.07      0.37 o
  -2   3   4        0.33        0.26      0.37 o
  -2   3   4        0.33       -0.79      0.87 o
  -2   3   4        0.01       -0.60      1.01 o
   1  -3  -4     1000.76     1137.89     39.20 o
   1  -3  -4       42.69       40.03      2.11 o
  -1   3   4     1000.76     1130.17     33.12 o
  -1   3   4     1000.76     1213.35     34.40 o
   0  -3  -4        3.61        2.51      1.04 o
   0  -3  -4       84.56       81.14      3.71 o
   0   3   4       84.56       84.69      3.22 o
   0   3   4       84.56       87.67      3.16 o
   0   3   4        3.61        3.72      0.45 o
   0   3   4        3.61        6.82      1.44 o
  -1  -3  -4     2690.31     2901.13     93.71 o
   1   3   4      114.75      168.12      6.57 o
   1   3   4      114.75      167.57      5.11 o
   1   3   4     2690.31     2696.16     83.37 o
   1   3   4     2690.31     2865.85     79.16 o
  -2  -3  -4        0.10        0.58      0.88 o
  -2  -3  -4        0.10       -0.07      1.09 o
  -2  -3  -4        0.00        0.27      1.07 o
   2   3   4        0.10        0.34      1.11 o
   2   3   4        0.00        0.42      1.11 o
   2   3   4        0.00       -0.08      0.76 o
  -3  -3  -4        9.24        8.65      1.65 o
  -3  -3  -4      216.74      198.44      6.26 o
  -3  -3  -4      216.74      193.15      7.49 o
   3   3   4        9.24        8.81      1.53 o
   3   3   4        9.24        9.47      1.37 o
   3   3   4      216.74      186.33      6.99 o
  -4  -3  -4        0.15       -0.61      1.44 o
  -4  -3  -4        3.50        2.39      1.67 o
  -4  -3  -4        3.50        3.31      1.33 o
   4   3   4        3.50        2.80      1.61 o
   4   3   4        0.15        0.07      1.26 o
  -5  -3  -4       30.88       29.75      3.17 o
   5   3   4       30.88       31.30      2.47 o
   5   3   4      723.98      741.68     23.73 o
  -6  -3  -4        0.07        0.93      2.33 o
   6   3   4        1.92        1.38      3.92 o
   6   3   4        0.07       -0.34      1.93 o
  -7  -3  -4        0.11        1.18      2.55 o
   7   3   4        2.48        4.43      3.35 o
   7   3   4        0.11       -0.16      2.22 o
  -8  -3  -4        1.34        0.98      3.27 o
   8   3   4        1.34        1.21      3.24 o
   8   3   4       31.33       41.46      8.77 o
   9  -4  -4        4.76        3.61      3.81 o
  -9   4   4        0.20       -0.11      3.74 o
   8  -4  -4        2.77        1.95      3.02 o
  -8   4   4        0.12        0.13      2.92 o
   7  -4  -4      230.28      244.50     10.43 o
  -7   4   4      230.28      237.24      8.53 o
  -7   4   4        9.82        6.06      2.60 o
   6  -4  -4       82.86       83.01      5.01 o
  -6   4   4       82.86       74.00      4.00 o
  -6   4   4        3.53        2.69      2.09 o
  -6   4   4        3.53        1.94      2.03 o
   5  -4  -4       40.78       37.65      3.28 o
   5  -4  -4        1.74        2.19      1.17 o
  -5   4   4       40.78       36.87      2.61 o
  -5   4   4        1.74        2.23      1.61 o
  -5   4   4        1.74        1.07      1.75 o
   4  -4  -4       47.69       43.80      3.00 o
   4  -4  -4        2.03        1.09      1.40 o
   4  -4  -4        2.03        1.91      0.91 o
  -4   4   4       47.69       42.69      2.51 o
  -4   4   4        2.03        2.23      1.66 o
   3  -4  -4        8.86        9.25      1.72 o
   3  -4  -4        0.38        0.27      0.63 o
   3  -4  -4        0.38        0.06      1.07 o
  -3   4   4        8.86       11.42      1.56 o
  -3   4   4        0.38       -1.29      1.29 o
   2  -4  -4       24.03       17.16      1.73 o
   2  -4  -4      563.34      576.61     20.89 o
  -2   4   4       24.03       29.21      2.19 o
  -2   4   4      563.34      602.65     17.77 o
  -2   4   4      563.34      619.03     17.97 o
   1  -4  -4        1.19        1.43      0.99 o
   1  -4  -4       27.90       30.31      2.28 o
  -1   4   4        1.19        2.89      1.40 o
  -1   4   4       27.90       32.94      1.66 o
  -1   4   4       27.90       30.22      1.92 o
   0  -4  -4        1.27        0.86      1.06 o
   0  -4  -4        0.05        0.66      1.03 o
   0   4   4        0.05       -0.15      1.10 o
   0   4   4        0.05       -0.30      0.43 o
   0   4   4        1.27       -0.43      0.87 o
   0   4   4        1.27        0.30      0.88 o
  -1  -4  -4       15.05       20.74      1.86 o
  -1  -4  -4        0.64        0.77      1.12 o
   1   4   4       15.05       20.21      1.78 o
   1   4   4       15.05       18.12      1.75 o
   1   4   4        0.64        0.92      0.70 o
   1   4   4        0.64        0.72      1.31 o
  -2  -4  -4        5.27        5.13      1.47 o
  -2  -4  -4      123.60      122.08      5.05 o
  -2  -4  -4      123.60      125.65      4.38 o
   2   4   4      123.60      113.84      4.70 o
   2   4   4        5.27        7.39      1.63 o
   2   4   4        5.27        7.08      1.15 o
  -3  -4  -4       14.68       14.10      1.62 o
  -3  -4  -4       14.68       14.18      2.03 o
  -3  -4  -4        0.63        0.46      1.40 o
   3   4   4        0.63        0.29      1.07 o
   3   4   4        0.63        1.18      1.43 o
   3   4   4       14.68       15.64      2.05 o
  -4  -4  -4      330.23      332.35     10.11 o
  -4  -4  -4       14.09       15.68      2.34 o
   4   4   4      330.23      305.89     11.09 o
   4   4   4       14.09       12.30      1.73 o
  -5  -4  -4        1.21        1.93      1.98 o
   5   4   4       28.30       23.59      2.98 o
   5   4   4        1.21        1.30      1.76 o
  -6  -4  -4        0.00       -0.02      2.42 o
   6   4   4        0.00        1.53      2.18 o
   6   4   4        0.08        0.52      2.67 o
  -7  -4  -4        2.38        1.09      2.85 o
   7   4   4        2.38        1.70      2.56 o
   7   4   4       55.85       58.62      5.12 o
  -9   5   4        0.38        3.17      3.96 o
   8  -5  -4        9.02        3.96      3.38 o
  -8   5   4        0.38        1.32      3.13 o
   7  -5  -4        1.22        1.66      2.83 o
  -7   5   4        0.05        0.27      2.22 o
  -7   5   4        1.22        1.89      2.19 o
   6  -5  -4      195.30      206.78      8.87 o
  -6   5   4        8.33        7.05      2.48 o
  -6   5   4        8.33        7.70      2.39 o
  -6   5   4      195.30      185.91      7.09 o
   5  -5  -4        0.10        0.19      1.64 o
   5  -5  -4        2.28        2.37      1.98 o
  -5   5   4        0.10       -0.04      1.86 o
  -5   5   4        2.28        2.85      1.72 o
   4  -5  -4      170.72      162.22      7.21 o
   4  -5  -4        7.28        4.35      1.64 o
  -4   5   4      170.72      174.16      6.17 o
  -4   5   4        7.28        6.96      1.88 o
   3  -5  -4        1.75        0.24      1.15 o
   3  -5  -4       40.95       35.16      2.85 o
  -3   5   4       40.95       37.37      2.38 o
  -3   5   4        1.75        2.51      1.70 o
   2  -5  -4       43.85       40.74      2.70 o
   2  -5  -4        1.87        1.34      1.14 o
  -2   5   4        1.87        1.76      1.48 o
  -2   5   4       43.85       41.71      1.93 o
  -2   5   4       43.85       40.70      2.42 o
   1  -5  -4        1.56        1.38      1.17 o
   1  -5  -4       36.46       35.34      2.48 o
  -1   5   4       36.46       32.79      1.92 o
  -1   5   4       36.46       32.23      2.14 o
  -1   5   4        1.56        2.03      1.37 o
   0  -5  -4      723.06      739.93     25.17 o
   0   5   4      723.06      708.31     21.49 o
   0   5   4      723.06      749.13     22.40 o
   0   5   4       30.84       42.74      2.90 o
   0   5   4       30.84       51.86      2.01 o
  -1  -5  -4       21.42       21.07      2.56 o
  -1  -5  -4        0.81        0.52      1.24 o
   1   5   4        0.81        0.76      1.27 o
   1   5   4        0.81        0.66      0.81 o
   1   5   4       21.42       22.97      2.22 o
  -2  -5  -4        3.01        4.84      1.60 o
  -2  -5  -4       70.52       87.83      3.51 o
  -2  -5  -4       70.52       81.98      3.92 o
   2   5   4       70.52       79.24      3.77 o
   2   5   4        3.01        4.05      1.12 o
   2   5   4        3.01        5.04      1.66 o
  -3  -5  -4       74.57       76.75      3.47 o
  -3  -5  -4        3.18        3.42      1.84 o
   3   5   4        3.18        4.32      1.72 o
   3   5   4        3.18        4.12      1.40 o
   3   5   4       74.57       71.84      3.84 o
  -4  -5  -4        0.11       -0.21      1.81 o
  -4  -5  -4        2.49        2.73      1.62 o
   4   5   4        2.49        1.11      2.07 o
   4   5   4        0.11       -0.24      1.53 o
  -5  -5  -4        1.13        1.80      2.22 o
  -5  -5  -4       26.50       21.87      2.69 o
   5   5   4        1.13        2.09      1.94 o
   5   5   4       26.50       29.17      3.64 o
  -6  -5  -4        1.58        2.56      2.61 o
   6   5   4       37.14       43.08      4.32 o
   6   5   4        1.58        1.63      2.09 o
  -7  -5  -4        0.14       -0.68      3.07 o
   7   5   4        0.14        1.46      3.11 o
   7   5   4        3.26        2.57      3.94 o
  -9   6   4        1.17        0.81      4.03 o
   8  -6  -4       30.17       38.42      5.53 o
  -8   6   4        1.29        1.64      3.22 o
   7  -6  -4        1.99        1.74      2.41 o
   7  -6  -4       46.75       56.27      4.78 o
  -7   6   4       46.75       52.28      4.00 o
   6  -6  -4       29.25       28.49      3.38 o
   6  -6  -4        1.25        0.40      2.08 o
  -6   6   4       29.25       25.41      2.70 o
  -6   6   4        1.25        0.31      2.38 o
   5  -6  -4        4.64        0.33      1.83 o
   5  -6  -4      108.84       97.11      5.35 o
  -5   6   4        4.64        3.52      2.05 o
  -5   6   4      108.84       95.14      4.38 o
   4  -6  -4       42.24       37.50      3.04 o
   4  -6  -4        1.80        2.41      1.58 o
  -4   6   4       42.24       41.50      2.74 o
  -4   6   4        1.80       -0.24      1.77 o
   3  -6  -4        1.57        0.82      1.44 o
   3  -6  -4       36.76       34.69      2.77 o
  -3   6   4       36.76       33.56      2.44 o
  -3   6   4        1.57        1.68      1.68 o
   2  -6  -4        1.08        0.88      1.29 o
   2  -6  -4       25.32       23.48      2.49 o
  -2   6   4       25.32       27.58      1.83 o
  -2   6   4       25.32       26.61      2.16 o
  -2   6   4        1.08        1.14      1.60 o
   1  -6  -4      318.32      310.90     11.78 o
   1  -6  -4       13.58       14.18      1.95 o
  -1   6   4       13.58       19.43      2.51 o
  -1   6   4      318.32      322.99     10.33 o
  -1   6   4      318.32      326.74     10.33 o
   0  -6  -4        1.87        2.97      1.44 o
   0  -6  -4        0.08        0.49      1.49 o
   0   6   4        1.87        3.09      1.36 o
   0   6   4        1.87        3.03      1.34 o
   0   6   4        0.08       -0.54      1.35 o
  -1  -6  -4       22.12       17.88      2.12 o
  -1  -6  -4        0.94        0.81      1.65 o
   1   6   4       22.12       18.56      2.12 o
   1   6   4       22.12       20.39      2.05 o
   1   6   4        0.94        0.88      1.54 o
  -2  -6  -4        2.21        5.54      1.78 o
  -2  -6  -4       51.72       49.45      2.92 o
   2   6   4       51.72       52.13      3.15 o
   2   6   4        2.21        5.81      2.12 o
   2   6   4        2.21        4.36      1.88 o
  -3  -6  -4       32.27       34.29      2.50 o
  -3  -6  -4        1.38        3.38      2.09 o
   3   6   4       32.27       35.06      2.94 o
   3   6   4        1.38        2.92      1.50 o
  -4  -6  -4        0.02        0.96      2.01 o
  -4  -6  -4        0.58        0.93      1.57 o
   4   6   4        0.02        0.63      1.66 o
   4   6   4        0.58        1.80      2.05 o
  -5  -6  -4        0.74        0.86      2.65 o
  -5  -6  -4       17.28       17.90      2.74 o
   5   6   4        0.74        0.87      2.03 o
   5   6   4       17.28       18.59      3.17 o
  -6  -6  -4        2.66        3.75      2.94 o
   6   6   4       62.36       59.46      5.01 o
   6   6   4        2.66        1.90      2.58 o
   7   6   4        2.01        2.58      3.38 o
   8  -7  -4       40.07       43.98      5.47 o
   8  -7  -4        1.71        0.82      2.99 o
   7  -7  -4      292.56      314.45     13.33 o
   7  -7  -4       12.48        6.64      2.83 o
  -7   7   4      292.56      322.87     11.00 o
   6  -7  -4        0.08        1.11      2.33 o
   6  -7  -4        1.77        0.20      2.56 o
  -6   7   4        0.08        0.85      2.72 o
  -6   7   4        1.77        0.30      1.98 o
   5  -7  -4       15.82        7.25      1.99 o
   5  -7  -4      370.88      417.53     15.49 o
  -5   7   4      370.88      386.48     12.97 o
  -5   7   4       15.82       20.22      3.09 o
   4  -7  -4        4.89        2.01      1.85 o
   4  -7  -4      114.76      103.82      5.47 o
  -4   7   4      114.76      114.38      4.97 o
  -4   7   4        4.89        6.14      2.51 o
   3  -7  -4       33.85       30.76      2.81 o
   3  -7  -4      793.72      785.36     27.89 o
  -3   7   4      793.72      811.69     23.82 o
  -3   7   4       33.85       48.41      3.54 o
   2  -7  -4        4.77        4.94      1.66 o
   2  -7  -4      111.73      111.04      5.19 o
  -2   7   4      111.73      104.82      4.61 o
  -2   7   4        4.77        6.00      2.10 o
   1  -7  -4        3.51       15.38      2.16 o
   1  -7  -4       82.39       78.18      4.12 o
  -1   7   4       82.39       80.94      3.82 o
  -1   7   4       82.39       78.46      3.60 o
  -1   7   4        3.51       16.77      2.52 o
   0  -7  -4        0.02       -0.05      1.69 o
   0   7   4        0.50        1.01      1.50 o
   0   7   4        0.50        1.45      1.46 o
   0   7   4        0.02        0.72      1.89 o
  -1  -7  -4        0.37        0.71      1.91 o
  -1  -7  -4        8.61        9.45      1.78 o
   1   7   4        8.61        9.52      1.95 o
   1   7   4        0.37        0.75      1.97 o
  -2  -7  -4        1.10        1.37      1.51 o
  -2  -7  -4        0.05       -0.32      1.74 o
   2   7   4        0.05        0.45      1.97 o
   2   7   4        1.10        0.49      1.60 o
  -3  -7  -4      123.44      106.67      4.83 o
   3   7   4      123.44      107.38      5.37 o
  -4  -7  -4        0.26        1.35      2.31 o
  -4  -7  -4        5.98        5.42      2.09 o
   4   7   4        5.98        7.13      2.76 o
  -5  -7  -4        6.71        4.50      2.51 o
  -5  -7  -4        0.29       -0.09      2.73 o
   5   7   4        6.71        5.33      3.00 o
  -6  -7  -4        0.87        1.21      3.57 o
   6   7   4       20.50       16.66      4.09 o
   8  -8  -4        2.36        3.09      3.49 o
   7  -8  -4       29.90       31.34      4.55 o
   7  -8  -4        1.28        0.09      2.79 o
  -7   8   4        1.28        1.87      3.58 o
   6  -8  -4       75.31       74.77      5.23 o
   6  -8  -4        3.21        1.46      2.40 o
  -6   8   4        3.21        4.60      2.84 o
  -6   8   4       75.31       68.85      4.59 o
   5  -8  -4        7.99        6.40      2.34 o
   5  -8  -4      187.39      186.35      8.61 o
  -5   8   4      187.39      204.09      7.61 o
  -5   8   4        7.99        9.40      2.88 o
   4  -8  -4        0.01        0.01      1.91 o
   4  -8  -4        0.21       -0.78      2.00 o
  -4   8   4        0.01       -0.52      2.47 o
  -4   8   4        0.21        1.52      1.81 o
   3  -8  -4       12.24       20.62      2.57 o
   3  -8  -4      286.86      287.57     11.15 o
  -3   8   4      286.86      274.53      9.63 o
  -3   8   4       12.24       18.48      3.16 o
   2  -8  -4      232.95      241.24      9.33 o
   2  -8  -4        9.94       10.66      2.38 o
  -2   8   4        9.94       16.53      2.96 o
  -2   8   4      232.95      218.18      8.14 o
   1  -8  -4        0.32        0.07      1.67 o
  -1   8   4        7.55        8.69      2.00 o
  -1   8   4        7.55        6.27      2.00 o
  -1   8   4        0.32        0.48      2.21 o
   0  -8  -4        1.24        1.89      1.88 o
   0   8   4       29.06       31.45      2.78 o
   0   8   4       29.06       25.13      2.66 o
   0   8   4        1.24        0.41      1.99 o
  -1  -8  -4        0.27       -0.10      2.18 o
  -1  -8  -4        6.25        4.90      1.76 o
   1   8   4        0.27       -1.20      2.20 o
   1   8   4        6.25        3.49      2.03 o
  -2  -8  -4        2.46        2.43      2.32 o
  -2  -8  -4       57.73       48.45      3.18 o
   2   8   4        2.46        1.53      2.41 o
   2   8   4       57.73       46.12      3.68 o
  -3  -8  -4        1.86        0.85      2.53 o
  -3  -8  -4       43.49       39.55      3.44 o
   3   8   4       43.49       39.80      3.84 o
  -4  -8  -4        0.89       -0.51      2.66 o
  -4  -8  -4       20.77       21.27      3.12 o
   4   8   4       20.77       24.63      3.77 o
  -5  -8  -4        2.90        3.95      3.44 o
  -5  -8  -4       68.00       67.88      4.91 o
   5   8   4       68.00       60.17      5.59 o
   7  -9  -4        8.96       12.34      6.25 o
  -7   9   4        0.38       -0.93      4.01 o
   6  -9  -4        0.00       -0.29      3.08 o
   6  -9  -4        0.00        0.49      2.65 o
  -6   9   4        0.00        1.20      3.18 o
  -6   9   4        0.00        0.53      2.34 o
   5  -9  -4       16.47       17.54      3.28 o
   5  -9  -4        0.70        0.33      2.25 o
  -5   9   4        0.70        1.27      3.10 o
  -5   9   4       16.47       12.89      2.59 o
   4  -9  -4        0.79        1.38      2.11 o
   4  -9  -4       18.50       17.08      3.20 o
  -4   9   4       18.50       18.28      2.76 o
  -4   9   4        0.79        1.84      2.51 o
   3  -9  -4        0.01        0.73      2.32 o
   3  -9  -4        0.00        0.11      1.89 o
  -3   9   4        0.01        0.11      1.90 o
  -3   9   4        0.00       -1.38      2.55 o
   2  -9  -4        0.09       -0.66      1.93 o
  -2   9   4        2.17        0.32      1.92 o
  -2   9   4        0.09        0.74      2.50 o
   1  -9  -4        6.23        6.97      2.27 o
  -1   9   4      146.10      136.78      6.03 o
  -1   9   4      146.10      154.44      7.82 o
  -1   9   4        6.23       11.26      2.79 o
   0  -9  -4        3.54        4.66      1.96 o
   0  -9  -4        0.15       -0.04      2.10 o
   0   9   4        3.54        5.15      2.16 o
   0   9   4        0.15        0.04      2.48 o
  -1  -9  -4        9.38       11.90      2.30 o
  -1  -9  -4        0.40        0.59      2.59 o
   1   9   4        0.40       -0.09      2.65 o
   1   9   4        9.38       13.70      2.79 o
  -2  -9  -4       38.19       42.44      4.00 o
  -2  -9  -4        1.63        1.78      2.72 o
   2   9   4       38.19       35.34      4.26 o
  -3  -9  -4        4.21        5.83      2.45 o
  -3  -9  -4        0.18        1.81      3.06 o
   3   9   4        4.21        2.86      2.87 o
  -4  -9  -4        0.04        0.79      3.29 o
  -4  -9  -4        0.97       -0.84      2.55 o
   4   9   4        0.97        1.72      2.99 o
  -5  -9  -4       93.88       86.55      5.48 o
   7 -10  -4        0.48       -0.38      3.85 o
   6 -10  -4       73.13       73.16      5.89 o
  -6  10   4       73.13       68.98      4.97 o
  -6  10   4        3.12        5.29      4.32 o
   5 -10  -4        1.28        1.64      2.90 o
   5 -10  -4       30.01       27.11      3.97 o
  -5  10   4        1.28        0.82      3.62 o
  -5  10   4       30.01       29.01      3.70 o
   4 -10  -4        0.19        1.86      2.57 o
  -4  10   4        0.19       -1.97      3.19 o
  -4  10   4        4.51        3.22      2.42 o
   3 -10  -4        5.58        0.83      2.25 o
  -3  10   4        5.58        7.23      3.02 o
  -3  10   4      130.71      122.06      5.79 o
   2 -10  -4        7.06        3.79      2.58 o
  -2  10   4      165.52      152.41      6.61 o
  -2  10   4        7.06       12.02      3.17 o
   1 -10  -4        4.57        5.17      2.80 o
   1 -10  -4      107.04      106.36      5.13 o
  -1  10   4        4.57        9.36      3.21 o
   0 -10  -4        0.04       -0.19      2.73 o
   0 -10  -4        1.00        0.02      1.93 o
   0  10   4        1.00       -0.21      2.34 o
   0  10   4        0.04        0.37      2.82 o
  -1 -10  -4        9.33        8.49      2.67 o
  -1 -10  -4        0.40       -0.41      2.43 o
   1  10   4        0.40        0.78      2.61 o
   1  10   4        9.33       10.60      3.00 o
  -2 -10  -4        0.24       -2.05      3.15 o
  -2 -10  -4        5.58        0.72      2.24 o
   2  10   4        5.58        4.00      2.73 o
  -3 -10  -4        0.16        0.98      3.37 o
  -3 -10  -4        3.71        1.09      2.88 o
   3  10   4        3.71        3.80      3.48 o
  -4 -10  -4       18.64       25.45      4.21 o
   6 -11  -4       10.45       16.58      4.91 o
  -6  11   4       10.45       11.75      4.00 o
  -5  11   4       85.67       91.34      5.67 o
  -5  11   4        3.65        5.14      4.58 o
  -4  11   4        0.20       -1.18      2.67 o
   3 -11  -4        0.00        0.67      2.64 o
  -3  11   4        0.04        0.85      2.66 o
  -3  11   4        0.00        1.22      3.62 o
   2 -11  -4        1.53        0.02      2.57 o
  -2  11   4        1.53        2.65      3.22 o
  -2  11   4       35.84       30.77      3.81 o
   1 -11  -4      140.97      135.92      6.31 o
   1 -11  -4        6.01        4.61      3.25 o
  -1  11   4        6.01        9.41      3.45 o
   0 -11  -4       35.33       30.65      3.73 o
   0 -11  -4        1.51        0.10      2.88 o
   0  11   4        1.51        4.46      3.58 o
  -1 -11  -4        0.58        2.18      3.37 o
  -1 -11  -4       13.71       15.23      3.11 o
   1  11   4       13.71       19.17      3.61 o
  -2 -11  -4       16.02       22.54      3.89 o
  -2 -11  -4        0.68        0.54      3.49 o
   2  11   4       16.02       20.18      4.31 o
   3  11   4       96.66      101.90      7.44 o
  -5  12   4       21.84       24.53      4.53 o
  -4  12   4        1.54        0.58      3.61 o
  -3  12   4        0.29       -0.56      4.06 o
  -3  12   4        6.81        5.04      3.76 o
   2 -12  -4        7.71        6.95      4.05 o
   2 -12  -4      180.83      201.43      8.51 o
  -2  12   4        7.71       13.97      4.50 o
   1 -12  -4       12.42        9.80      3.51 o
   0 -12  -4        1.15        0.92      3.78 o
   0 -12  -4       26.85       32.70      4.12 o
   0  12   4        1.15        0.86      4.31 o
  -1 -12  -4        0.50        1.61      3.85 o
   0  13  -5        1.92        2.02      3.40 o
   0 -13   5        1.92        2.61      4.89 o
   0 -13   5       45.03       45.11      5.35 o
  -1  13  -5        0.00       -1.33      3.61 o
   1 -13   5        0.00       -0.75      4.24 o
  -2  13  -5        1.53        0.29      3.12 o
   2 -13   5        1.53       -0.28      3.75 o
  -3  13  -5        0.97        0.84      3.08 o
   2  12  -5        0.11        0.89      3.68 o
  -2 -12   5        2.64        2.16      3.65 o
   1  12  -5       11.46       11.29      4.08 o
   1  12  -5        0.49       -0.44      3.10 o
  -1 -12   5       11.46        8.61      3.47 o
   0  12  -5        5.32        2.12      3.12 o
   0  12  -5        0.23       -0.46      2.72 o
   0 -12   5        0.23        1.23      3.61 o
   0 -12   5        5.32        5.61      2.71 o
  -1  12  -5      117.67      119.52      6.87 o
  -1  12  -5        5.02        2.08      2.68 o
   1 -12   5        5.02        4.26      3.30 o
  -2  12  -5        1.03       -0.89      5.67 o
  -2  12  -5        0.00        0.50      2.98 o
   2 -12   5        0.00        1.29      3.25 o
  -3  12  -5        1.32       -0.01      3.06 o
  -3  12  -5       30.88       26.52      4.32 o
   3 -12   5        1.32        1.66      3.85 o
  -4  12  -5        0.40        1.34      3.34 o
   4 -12   5        0.40        0.87      4.06 o
   4 -12   5        9.43       11.81      4.09 o
  -5  12  -5        0.13        2.01      3.77 o
   5 -12   5        2.97        3.78      3.77 o
   3  11  -5        0.12       -0.11      3.50 o
   3  11  -5        2.91        4.12      4.09 o
  -3 -11   5        2.91        1.35      3.15 o
   2  11  -5        5.39        4.59      2.86 o
   2  11  -5      126.48      130.16      7.26 o
  -2 -11   5      126.48      120.03      6.16 o
   1  11  -5       14.37       13.18      3.40 o
   1  11  -5        0.61       -0.14      2.56 o
  -1 -11   5       14.37       14.24      2.86 o
   0  11  -5        4.86        1.95      2.57 o
   0  11  -5        0.21        2.47      2.42 o
   0 -11   5        4.86        3.38      2.44 o
   0 -11   5        0.21       -1.10      2.58 o
  -1  11  -5       18.35       17.25      3.44 o
  -1  11  -5        0.78        2.19      2.51 o
   1 -11   5        0.78       -0.65      2.65 o
  -2  11  -5       29.24       36.26      4.09 o
  -2  11  -5        1.25        0.04      2.21 o
   2 -11   5        1.25        2.26      3.08 o
  -3  11  -5        0.00        0.40      2.61 o
  -3  11  -5        0.05        0.55      2.66 o
   3 -11   5        0.00       -1.07      2.82 o
  -4  11  -5        0.52        0.86      2.94 o
   4 -11   5        0.52       -0.09      3.50 o
   4 -11   5       12.25        9.71      3.16 o
  -5  11  -5        2.51        1.54      2.92 o
   5 -11   5        2.51        2.43      3.63 o
   5 -11   5       58.81       66.47      5.73 o
  -6  11  -5        1.87        4.00      3.40 o
  -6  11  -5       43.76       50.74      6.54 o
   6 -11   5       43.76       53.34      5.32 o
   6 -11   5        1.87        0.45      4.55 o
   4  10  -5        0.44        0.99      3.08 o
   4  10  -5       10.22       12.75      3.82 o
  -4 -10   5       10.22       11.32      3.44 o
   3  10  -5       24.06       30.26      4.40 o
   3  10  -5        1.03        0.43      2.69 o
  -3 -10   5       24.06       30.99      3.99 o
   2  10  -5        2.73        1.93      2.62 o
   2  10  -5       64.01       64.05      5.06 o
  -2 -10   5       64.01       59.92      4.44 o
   1  10  -5        7.13        4.72      2.58 o
   1  10  -5        0.30        1.21      2.40 o
  -1 -10   5        0.30       -0.62      2.65 o
  -1 -10   5        7.13        8.62      2.29 o
   0  10  -5        2.68        1.57      2.34 o
   0  10  -5       62.87       50.82      3.99 o
   0 -10   5       62.87       51.56      3.63 o
   0 -10   5        2.68        2.40      2.31 o
  -1  10  -5      111.63      108.93      5.86 o
  -1  10  -5        4.76        3.72      2.11 o
   1 -10   5        4.76        7.16      2.82 o
   1 -10   5      111.63      122.07      5.14 o
  -2  10  -5        3.81        2.40      2.23 o
  -2  10  -5        0.16        1.08      2.14 o
   2 -10   5        0.16        0.11      2.55 o
  -3  10  -5        0.01       -0.35      2.12 o
  -3  10  -5        0.14        0.27      2.51 o
   3 -10   5        0.01        1.24      2.77 o
  -4  10  -5        0.39        1.14      2.22 o
  -4  10  -5        9.15       13.26      3.51 o
   4 -10   5        9.15       19.57      3.35 o
   4 -10   5        0.39        0.81      2.71 o
  -5  10  -5        0.00        0.13      2.40 o
  -5  10  -5        0.00       -0.96      3.31 o
   5 -10   5        0.00        1.18      2.91 o
   5 -10   5        0.00        1.45      3.05 o
  -6  10  -5        6.32        4.95      3.14 o
  -6  10  -5      148.10      171.76      9.07 o
   6 -10   5      148.10      174.31      8.40 o
   6 -10   5        6.32        5.06      4.06 o
  -7  10  -5        2.13        4.84      6.99 o
   7 -10   5        0.09       -0.99      4.02 o
   7 -10   5        2.13        2.96      3.60 o
   5   9  -5        0.30        1.08      3.56 o
   5   9  -5        7.01        5.13      3.90 o
  -5  -9   5        7.01        5.37      3.27 o
   4   9  -5        0.21       -0.81      2.94 o
   4   9  -5        4.84        5.41      3.21 o
  -4  -9   5        4.84        6.33      2.75 o
   3   9  -5        0.00       -1.34      2.17 o
   3   9  -5        0.05        0.25      2.77 o
  -3  -9   5        0.05        0.21      2.12 o
   2   9  -5        0.34        0.42      2.20 o
   2   9  -5        8.08        8.01      2.81 o
  -2  -9   5        8.08        8.85      2.28 o
   1   9  -5        1.03       -1.40      1.98 o
   1   9  -5       24.14       21.95      3.24 o
  -1  -9   5       24.14       24.35      2.84 o
  -1  -9   5        1.03        0.52      2.11 o
   0   9  -5        2.78        2.13      1.92 o
   0   9  -5        0.12        0.90      2.04 o
   0  -9   5        0.12        1.73      2.26 o
   0  -9   5        2.78        2.75      1.81 o
  -1   9  -5        0.14       -0.61      1.79 o
  -1   9  -5        0.01        0.21      1.92 o
   1  -9   5        0.01        0.20      2.19 o
   1  -9   5        0.14       -1.53      1.53 o
  -2   9  -5        0.76        0.40      1.70 o
  -2   9  -5       17.75       14.91      2.75 o
   2  -9   5        0.76       -1.02      1.98 o
  -3   9  -5        1.93        1.57      1.81 o
  -3   9  -5       45.27       42.32      3.57 o
  -3   9  -5       45.27       42.42      3.83 o
   3  -9   5        1.93        1.08      2.22 o
  -4   9  -5       40.65       45.24      4.32 o
  -4   9  -5        1.73        0.57      1.99 o
   4  -9   5       40.65       41.71      3.53 o
   4  -9   5        1.73        2.08      2.43 o
  -5   9  -5        0.93        2.20      2.59 o
  -5   9  -5       21.91       26.18      4.06 o
   5  -9   5        0.93        0.46      2.62 o
   5  -9   5       21.91       19.49      3.25 o
  -6   9  -5        0.79        0.34      2.47 o
  -6   9  -5       18.43       24.11      4.45 o
   6  -9   5        0.79        2.11      3.11 o
   6  -9   5       18.43       21.61      3.44 o
  -7   9  -5        0.94       -0.43      3.33 o
  -7   9  -5       22.05       25.92      5.26 o
   7  -9   5        0.94        2.53      3.40 o
   7  -9   5       22.05       31.48      4.71 o
   6   8  -5        0.00       -0.61      3.92 o
   6   8  -5        0.03        1.41      3.86 o
  -6  -8   5        0.00       -0.73      3.59 o
  -6  -8   5        0.03       -0.50      3.45 o
   5   8  -5        5.77        8.70      3.32 o
   5   8  -5        0.25        1.91      2.82 o
  -5  -8   5        5.77        9.75      3.30 o
  -5  -8   5        0.25       -0.49      2.99 o
   4   8  -5       11.28        8.33      2.84 o
   4   8  -5        0.48        0.92      2.58 o
  -4  -8   5       11.28       13.03      2.85 o
   3   8  -5      265.53      252.53      9.88 o
   3   8  -5       11.33       11.65      2.42 o
  -3  -8   5      265.53      273.09      9.50 o
   2   8  -5       32.69       25.09      3.04 o
   2   8  -5        1.39        0.31      2.04 o
  -2  -8   5        1.39        0.56      1.94 o
  -2  -8   5       32.69       34.36      3.09 o
   1   8  -5        1.31       -0.59      1.75 o
   1   8  -5        0.06        0.38      1.59 o
  -1  -8   5        1.31        0.33      1.50 o
  -1  -8   5        0.06       -0.57      1.80 o
   0   8  -5      186.11      197.70      7.86 o
   0   8  -5        7.94        8.27      1.94 o
   0  -8   5      186.11      204.30      7.02 o
  -1   8  -5        0.03        0.59      1.70 o
  -1   8  -5        0.65        1.73      1.65 o
   1  -8   5        0.65        1.07      1.38 o
   1  -8   5        0.03        0.02      1.74 o
  -2   8  -5       45.71       47.10      3.49 o
  -2   8  -5       45.71       47.85      3.58 o
  -2   8  -5        1.95        1.09      1.57 o
   2  -8   5        1.95        1.85      1.96 o
  -3   8  -5        3.55        4.06      1.78 o
  -3   8  -5       83.23       79.81      4.60 o
   3  -8   5       83.23       76.02      4.16 o
   3  -8   5        3.55        4.40      2.35 o
  -4   8  -5        2.85        3.72      2.12 o
  -4   8  -5       66.88       65.29      4.70 o
   4  -8   5        2.85        3.04      2.47 o
   4  -8   5       66.88       67.07      4.04 o
  -5   8  -5       32.91       37.14      4.27 o
  -5   8  -5        1.40        1.84      2.31 o
   5  -8   5       32.91       35.89      3.41 o
   5  -8   5        1.40        1.38      2.42 o
  -6   8  -5       65.75       67.39      5.33 o
  -6   8  -5        2.80        2.38      2.63 o
   6  -8   5       65.75       73.58      4.90 o
   6  -8   5        2.80        1.36      2.75 o
  -7   8  -5       22.41       16.94      4.26 o
  -7   8  -5        0.96       -0.63      2.82 o
   7  -8   5        0.96        1.03      2.96 o
   7  -8   5       22.41       21.01      3.74 o
   8  -8   5        9.65       12.47      4.17 o
  -7  -7   5        0.00        2.27      4.73 o
   6   7  -5       53.57       55.81      5.18 o
   6   7  -5        2.28        2.00      2.98 o
  -6  -7   5       53.57       52.11      5.13 o
  -6  -7   5        2.28        1.48      2.90 o
   5   7  -5       15.08       10.53      2.78 o
   5   7  -5        0.64        0.84      2.60 o
  -5  -7   5        0.64        0.04      2.70 o
  -5  -7   5       15.08       10.48      2.80 o
   4   7  -5      259.83      259.41      9.79 o
   4   7  -5       11.08       13.09      2.55 o
  -4  -7   5       11.08        9.75      2.62 o
  -4  -7   5      259.83      265.15      9.47 o
   3   7  -5       55.25       54.72      3.92 o
   3   7  -5        2.36        1.87      1.96 o
  -3  -7   5        2.36        1.65      1.87 o
  -3  -7   5       55.25       59.60      3.56 o
   2   7  -5        2.48        2.92      1.66 o
   2   7  -5       58.12       61.12      3.70 o
  -2  -7   5       58.12       62.23      3.38 o
  -2  -7   5        2.48        1.48      1.87 o
   1   7  -5        0.22       -0.02      1.38 o
   1   7  -5        5.19        7.29      2.02 o
  -1  -7   5        0.22        0.78      1.62 o
  -1  -7   5        5.19        4.74      1.54 o
   0   7  -5        0.78       -0.39      1.34 o
   0   7  -5       18.23       17.55      2.39 o
   0  -7   5       18.23       16.45      1.97 o
   0  -7   5        0.78        1.94      1.67 o
  -1   7  -5        2.21        1.01      1.51 o
  -1   7  -5       51.78       47.39      3.14 o
  -1   7  -5       51.78       55.28      3.25 o
   1  -7   5       51.78       50.45      2.61 o
   1  -7   5        2.21        4.72      1.99 o
  -2   7  -5      427.86      424.46     15.46 o
  -2   7  -5      427.86      428.97     14.25 o
  -2   7  -5       18.25       16.26      2.17 o
   2  -7   5       18.25       22.41      2.63 o
  -3   7  -5      397.65      382.27     14.44 o
  -3   7  -5       16.96       12.04      2.05 o
   3  -7   5      397.65      393.41     13.04 o
  -4   7  -5        4.08        1.79      1.69 o
  -4   7  -5       95.57       88.99      4.88 o
   4  -7   5        4.08        3.18      2.36 o
   4  -7   5       95.57       81.74      4.34 o
  -5   7  -5       10.98        9.42      2.30 o
  -5   7  -5      257.37      258.34     10.83 o
   5  -7   5      257.37      248.26      9.52 o
   5  -7   5       10.98        9.26      2.68 o
  -6   7  -5        2.63        1.90      2.16 o
  -6   7  -5       61.77       62.93      5.28 o
   6  -7   5       61.77       63.69      4.20 o
   6  -7   5        2.63        2.08      2.34 o
  -7   7  -5      128.09      135.44      8.14 o
  -7   7  -5        5.46        3.76      3.20 o
   7  -7   5      128.09      143.03      7.20 o
  -8   7  -5        0.85        2.53      4.88 o
  -8   7  -5        0.04        2.11      3.36 o
   8  -7   5        0.85        0.70      3.63 o
   7   6  -5        0.04        1.88      3.18 o
  -7  -6   5        0.88        1.84      3.19 o
  -7  -6   5        0.04       -1.82      3.84 o
   6   6  -5      196.84      211.62      8.77 o
   6   6  -5        8.40       14.64      3.26 o
  -6  -6   5        8.40        5.70      2.80 o
  -6  -6   5      196.84      220.19      8.69 o
   5   6  -5        0.05        0.55      2.07 o
   5   6  -5        1.13        0.86      2.42 o
  -5  -6   5        1.13        0.85      2.07 o
  -5  -6   5        0.05        2.07      2.34 o
   4   6  -5       18.26       20.13      2.64 o
   4   6  -5        0.78        2.14      1.80 o
  -4  -6   5       18.26       14.96      2.42 o
  -4  -6   5        0.78        1.16      2.04 o
   3   6  -5       74.28       67.23      3.75 o
   3   6  -5        3.17        2.46      1.62 o
  -3  -6   5        3.17        1.31      1.65 o
  -3  -6   5       74.28       69.74      3.68 o
   2   6  -5       83.25       90.36      4.36 o
   2   6  -5        3.55        3.42      1.43 o
  -2  -6   5        3.55        3.08      1.49 o
  -2  -6   5        3.55        2.86      1.52 o
  -2  -6   5       83.25       85.98      3.90 o
   1   6  -5        1.39        0.44      1.26 o
   1   6  -5       32.53       31.57      2.49 o
   1   6  -5       32.53       33.85      2.27 o
  -1  -6   5        1.39        1.01      1.26 o
  -1  -6   5        1.39        0.92      1.48 o
  -1  -6   5       32.53       31.19      2.17 o
   0   6  -5      510.95      512.14     16.29 o
   0   6  -5      510.95      511.00     17.62 o
   0   6  -5       21.79       18.88      2.03 o
   0  -6   5       21.79       28.20      2.58 o
   0  -6   5      510.95      492.42     15.06 o
  -1   6  -5      258.62      262.51      9.65 o
  -1   6  -5      258.62      259.01      9.07 o
  -1   6  -5       11.03        6.74      1.49 o
   1  -6   5      258.62      249.66      8.00 o
   1  -6   5       11.03       10.70      1.87 o
  -2   6  -5     1006.32      985.86     34.15 o
  -2   6  -5     1006.32     1005.70     30.77 o
  -2   6  -5       42.92       35.34      2.62 o
   2  -6   5       42.92       50.07      3.18 o
   2  -6   5     1006.32     1003.19     28.41 o
  -3   6  -5       36.60       23.41      2.20 o
  -3   6  -5      858.04      861.12     29.50 o
   3  -6   5      858.04      833.22     26.28 o
  -4   6  -5       49.47       36.53      2.87 o
  -4   6  -5     1159.87     1230.72     41.55 o
   4  -6   5     1159.87     1180.08     37.01 o
   4  -6   5       49.47       52.87      3.60 o
  -5   6  -5      908.85      895.41     31.81 o
  -5   6  -5       38.77       27.50      2.79 o
   5  -6   5      908.85      908.85     28.29 o
   5  -6   5       38.77       44.08      3.73 o
  -6   6  -5        5.19        2.79      2.13 o
  -6   6  -5      121.74      122.81      6.74 o
   6  -6   5      121.74      127.48      6.13 o
  -7   6  -5        9.67        5.99      3.05 o
  -7   6  -5      226.74      237.86     10.87 o
   7  -6   5      226.74      234.53      9.68 o
  -8   6  -5        1.87        0.97      3.35 o
  -8   6  -5       43.78       47.24      5.74 o
   8  -6   5       43.78       41.71      4.90 o
   7   5  -5        0.84        2.49      2.84 o
  -7  -5   5        0.84        1.91      3.45 o
  -7  -5   5       19.80       28.60      3.94 o
   6   5  -5        0.90        1.16      2.27 o
   6   5  -5       21.07       21.98      3.37 o
  -6  -5   5       21.07       23.86      3.26 o
  -6  -5   5        0.90        0.53      2.64 o
   5   5  -5        1.48        0.40      2.00 o
   5   5  -5       34.66       29.08      3.25 o
  -5  -5   5       34.66       28.81      3.02 o
  -5  -5   5        1.48        1.50      2.19 o
   4   5  -5        0.94        0.29      1.66 o
   4   5  -5       22.14       21.81      2.66 o
  -4  -5   5       22.14       19.58      2.42 o
  -4  -5   5        0.94        0.93      1.59 o
   3   5  -5        0.75        1.10      1.39 o
   3   5  -5       17.49       15.32      2.24 o
  -3  -5   5       17.49       16.29      2.05 o
  -3  -5   5        0.75       -0.02      1.47 o
  -3  -5   5        0.75        0.77      1.46 o
   2   5  -5      161.94      164.01      6.31 o
   2   5  -5      161.94      159.42      6.14 o
   2   5  -5        6.91        6.69      1.51 o
  -2  -5   5        6.91        7.91      1.48 o
  -2  -5   5        6.91        8.52      1.70 o
  -2  -5   5      161.94      170.21      5.98 o
   1   5  -5        2.76        1.58      1.16 o
   1   5  -5       64.64       73.03      3.35 o
   1   5  -5       64.64       71.44      3.48 o
  -1  -5   5        2.76        3.38      1.47 o
  -1  -5   5        2.76        3.13      1.03 o
  -1  -5   5       64.64       65.24      3.05 o
   0   5  -5        0.10        1.19      1.14 o
   0   5  -5        2.24        1.31      1.30 o
   0   5  -5        2.24        1.05      1.11 o
   0  -5   5        0.10        0.43      0.67 o
   0  -5   5        0.10       -0.03      1.31 o
   0  -5   5        2.24        0.69      0.97 o
  -1   5  -5      135.53      135.89      5.57 o
  -1   5  -5      135.53      127.05      5.19 o
  -1   5  -5        5.78        3.13      1.30 o
   1  -5   5        5.78        5.52      1.64 o
   1  -5   5      135.53      132.75      4.42 o
  -2   5  -5        0.12       -0.04      1.11 o
  -2   5  -5        2.70        1.86      1.33 o
   2  -5   5        2.70        2.06      0.81 o
   2  -5   5        2.70        2.06      1.36 o
   2  -5   5        0.12        0.15      1.43 o
  -3   5  -5      195.89      192.06      7.79 o
  -3   5  -5        8.36        6.56      1.53 o
   3  -5   5        8.36        6.35      1.71 o
   3  -5   5      195.89      182.75      6.86 o
  -4   5  -5       10.39        7.54      1.71 o
  -4   5  -5      243.69      232.61      9.39 o
   4  -5   5      243.69      224.59      8.27 o
   4  -5   5       10.39       10.10      2.18 o
  -5   5  -5      132.56      128.64      6.49 o
  -5   5  -5        5.65        3.67      1.85 o
   5  -5   5      132.56      123.22      5.47 o
   5  -5   5        5.65        6.33      2.29 o
  -6   5  -5       63.11       69.01      5.11 o
  -6   5  -5        2.69        2.45      1.99 o
   6  -5   5       63.11       64.94      4.19 o
   6  -5   5        2.69        2.20      2.38 o
  -7   5  -5        2.23        2.77      2.74 o
  -7   5  -5       52.33       56.67      5.37 o
   7  -5   5       52.33       62.85      4.92 o
  -8   5  -5       18.17       15.31      4.27 o
   8  -5   5       18.17       13.42      3.62 o
   8   4  -5        0.24        0.84      3.17 o
  -8  -4   5        5.56        6.29      3.95 o
  -8  -4   5        0.24       -0.75      3.69 o
   7   4  -5        0.09        1.00      2.76 o
  -7  -4   5        2.09        1.11      2.64 o
  -7  -4   5        0.09       -1.91      2.75 o
   6   4  -5        1.62        2.73      2.23 o
  -6  -4   5       38.06       38.29      3.44 o
  -6  -4   5        1.62       -0.43      2.23 o
   5   4  -5        2.89        2.17      1.80 o
   5   4  -5       67.82       62.78      3.77 o
  -5  -4   5       67.82       65.49      3.78 o
  -5  -4   5        2.89        2.23      2.11 o
   4   4  -5       14.73       21.74      2.47 o
   4   4  -5      345.29      352.09     11.69 o
  -4  -4   5       14.73       13.81      2.23 o
  -4  -4   5      345.29      345.24     11.29 o
   3   4  -5        5.49        5.68      1.45 o
   3   4  -5      128.78      130.17      5.34 o
   3   4  -5      128.78      124.39      5.10 o
  -3  -4   5      128.78      136.05      5.06 o
  -3  -4   5        5.49        4.83      1.43 o
  -3  -4   5        5.49        5.59      1.44 o
   2   4  -5        2.76        3.18      1.24 o
   2   4  -5        2.76        3.53      1.22 o
   2   4  -5        0.12       -0.35      1.04 o
  -2  -4   5        0.12        0.19      1.18 o
  -2  -4   5        0.12        0.66      1.10 o
  -2  -4   5        2.76        3.26      1.31 o
   1   4  -5      181.02      186.49      7.01 o
   1   4  -5      181.02      183.56      6.52 o
   1   4  -5        7.72        4.60      1.16 o
  -1  -4   5      181.02      182.57      6.10 o
  -1  -4   5        7.72        9.27      1.53 o
  -1  -4   5        7.72        6.76      1.05 o
   0   4  -5        0.59        4.16      1.19 o
   0   4  -5        0.59        2.82      1.12 o
   0   4  -5        0.03        0.67      0.99 o
   0  -4   5        0.59        4.70      1.05 o
   0  -4   5        0.03        0.17      1.26 o
   0  -4   5        0.03       -0.24      0.55 o
  -1   4  -5      397.77      422.75     14.78 o
  -1   4  -5      397.77      403.51     13.26 o
  -1   4  -5       16.97        9.36      1.35 o
   1  -4   5      397.77      417.66     12.12 o
  -2   4  -5       15.46       11.28      1.56 o
  -2   4  -5      362.44      409.68     14.98 o
   2  -4   5       15.46       20.64      2.25 o
   2  -4   5      362.44      420.31     11.94 o
   2  -4   5      362.44      416.75     13.31 o
  -3   4  -5        6.86        9.32      1.89 o
  -3   4  -5        0.29        0.43      1.14 o
   3  -4   5        6.86        8.72      1.67 o
   3  -4   5        0.29        0.68      1.38 o
  -4   4  -5        0.99        1.66      1.67 o
  -4   4  -5        0.04       -0.12      1.31 o
   4  -4   5        0.99        0.22      1.33 o
   4  -4   5        0.04       -0.58      1.64 o
  -5   4  -5        0.35       -0.25      1.38 o
  -5   4  -5        8.17        6.20      2.16 o
   5  -4   5        0.35        0.63      1.89 o
   5  -4   5        8.17        8.28      2.23 o
  -6   4  -5        7.84        7.51      2.76 o
  -6   4  -5        0.33        0.56      2.11 o
   6  -4   5        7.84       10.16      2.72 o
   6  -4   5        0.33        0.59      2.28 o
  -7   4  -5        0.86        2.05      3.07 o
  -7   4  -5        0.04        0.15      2.13 o
   7  -4   5        0.86        0.37      2.44 o
  -8   4  -5       61.86       61.91      6.28 o
  -8   4  -5        2.64        0.21      2.94 o
   8  -4   5       61.86       65.84      5.23 o
   8   3  -5        0.06        1.14      3.00 o
  -8  -3   5        0.06        0.84      3.43 o
  -8  -3   5        1.29        4.25      3.21 o
   7   3  -5        1.06        0.56      2.26 o
  -7  -3   5       24.96       29.77      3.55 o
  -7  -3   5        1.06       -0.27      2.87 o
   6   3  -5        4.94        4.44      2.03 o
  -6  -3   5      115.76      107.20      5.31 o
  -6  -3   5        4.94        3.21      2.27 o
   5   3  -5       11.02       10.75      2.11 o
   5   3  -5        0.47        1.99      1.73 o
  -5  -3   5       11.02       12.37      2.17 o
  -5  -3   5        0.47        1.02      2.05 o
   4   3  -5        0.78        1.42      1.35 o
   4   3  -5       18.24       17.90      2.30 o
   4   3  -5       18.24       17.56      2.08 o
  -4  -3   5        0.78        0.90      1.44 o
  -4  -3   5       18.24       17.39      2.11 o
   3   3  -5        0.05        0.27      1.11 o
   3   3  -5        0.05        0.13      1.26 o
   3   3  -5        0.00        0.24      1.11 o
  -3  -3   5        0.00        0.16      1.25 o
  -3  -3   5        0.00        0.59      1.20 o
  -3  -3   5        0.05        0.20      1.09 o
   2   3  -5      282.21      267.17      8.78 o
   2   3  -5      282.21      271.48      9.79 o
   2   3  -5       12.04        8.54      1.31 o
  -2  -3   5      282.21      264.58      8.51 o
  -2  -3   5       12.04       15.38      1.81 o
  -2  -3   5       12.04        7.87      1.29 o
   1   3  -5       74.09       67.67      3.18 o
   1   3  -5        3.16        0.64      0.87 o
   1   3  -5       91.15       79.45      3.55 o
  -1  -3   5        3.16        2.04      0.79 o
  -1  -3   5        3.16        2.47      1.22 o
  -1  -3   5       91.15       85.95      3.46 o
   0   3  -5        8.88        6.90      0.85 o
   0   3  -5        8.88        6.11      1.15 o
   0   3  -5      208.08      227.21      8.35 o
   0   3  -5      208.08      215.18      7.45 o
   0  -3   5      208.08      227.48      6.91 o
   0  -3   5        8.88       12.68      1.60 o
  -1   3  -5        3.98        1.52      1.02 o
  -1   3  -5        3.98        1.09      0.48 o
  -1   3  -5       93.32       76.70      3.67 o
   1  -3   5       93.32       76.53      2.71 o
   1  -3   5       93.32       78.10      3.19 o
   1  -3   5        3.98        3.39      1.25 o
  -2   3  -5      141.69      171.34      6.83 o
  -2   3  -5        6.04        6.19      0.74 o
  -2   3  -5        6.04        5.67      1.30 o
   2  -3   5        6.04        8.42      1.56 o
   2  -3   5      141.69      171.79      4.99 o
   2  -3   5      141.69      160.11      5.99 o
  -3   3  -5       90.10       94.29      4.59 o
  -3   3  -5        3.84        3.88      1.27 o
  -3   3  -5        3.84        2.82      0.80 o
   3  -3   5        3.84        3.92      1.61 o
   3  -3   5       90.10       89.88      3.91 o
  -4   3  -5        4.05        1.33      1.20 o
  -4   3  -5        4.05        2.88      1.25 o
  -4   3  -5       94.86       87.87      4.61 o
   4  -3   5        4.05        1.68      1.60 o
   4  -3   5       94.86       91.76      4.23 o
  -5   3  -5        2.86        2.99      1.65 o
  -5   3  -5       67.04       66.63      4.20 o
   5  -3   5       67.04       70.87      3.84 o
   5  -3   5        2.86        3.01      1.94 o
  -6   3  -5       60.80       65.37      4.46 o
  -6   3  -5        2.59        2.61      1.90 o
   6  -3   5       60.80       61.17      4.27 o
  -7   3  -5        1.00        0.01      2.49 o
  -7   3  -5       23.47       25.65      3.85 o
   7  -3   5       23.47       24.91      3.64 o
  -8   3  -5        7.89       11.72      3.97 o
   8  -3   5        7.89       18.06      4.18 o
   8  -3   5        0.34       -0.16      2.51 o
  -9  -2   5       32.15       41.62      5.94 o
   8   2  -5        0.23       -0.91      2.61 o
  -8  -2   5        0.23        0.51      3.14 o
  -8  -2   5        5.42        3.23      3.26 o
   7   2  -5        0.00        1.19      2.10 o
  -7  -2   5        0.00        0.15      2.32 o
  -7  -2   5        0.00        0.78      2.13 o
   6   2  -5        0.00       -0.35      1.86 o
   6   2  -5        0.05        2.06      2.16 o
  -6  -2   5        0.05        1.48      2.02 o
  -6  -2   5        0.00       -1.08      2.16 o
   5   2  -5      213.23      213.16      8.43 o
   5   2  -5        9.09       11.76      1.88 o
  -5  -2   5        9.09        6.87      1.98 o
  -5  -2   5      213.23      202.53      7.43 o
   4   2  -5      385.42      390.21     14.46 o
   4   2  -5      385.42      407.97     12.77 o
   4   2  -5       16.44       20.10      2.04 o
  -4  -2   5      385.42      404.67     12.56 o
  -4  -2   5       16.44       19.28      2.08 o
   3   2  -5        6.40        7.50      1.28 o
   3   2  -5      150.09      139.12      5.77 o
   3   2  -5      150.09      142.48      4.99 o
  -3  -2   5        6.40        6.31      1.33 o
  -3  -2   5        6.40        3.75      1.24 o
  -3  -2   5      150.09      137.62      5.07 o
   2   2  -5      400.03      414.69     14.26 o
   2   2  -5      400.03      406.30     12.49 o
  -2  -2   5      400.03      385.42     12.13 o
  -2  -2   5       17.06       16.43      1.68 o
   1   2  -5      968.40     1070.95     31.22 o
   1   2  -5      968.40     1043.15     35.22 o
   1   2  -5       41.31       28.00      1.70 o
  -1  -2   5      968.40     1012.61     29.72 o
  -1  -2   5       41.31       37.00      1.81 o
   0   2  -5       57.86       42.12      1.77 o
   0   2  -5       57.86       41.36      1.99 o
   0   2  -5     1356.45     1390.80     46.68 o
   0  -2   5     1356.45     1388.92     39.23 o
  -1   2  -5     3039.12     3215.82    112.16 o
  -1   2  -5      129.63      125.54      4.39 o
   1  -2   5     3039.12     3383.76     99.72 o
   1  -2   5     3039.12     3534.88     94.29 o
  -2   2  -5       64.26       61.84      3.35 o
  -2   2  -5        2.74        2.17      0.75 o
  -2   2  -5        2.74        2.37      0.99 o
   2  -2   5       64.26       59.09      2.85 o
   2  -2   5       64.26       62.02      2.02 o
   2  -2   5        2.74        2.27      1.31 o
  -3   2  -5       31.50       34.88      1.82 o
  -3   2  -5       31.50       21.33      1.90 o
  -3   2  -5      738.43      760.84     26.84 o
   3  -2   5       31.50       38.52      2.50 o
   3  -2   5      738.43      784.91     23.81 o
  -4   2  -5        0.08        0.11      1.08 o
  -4   2  -5        0.08        0.46      1.35 o
  -4   2  -5        1.90        4.02      1.70 o
   4  -2   5        0.08       -0.13      1.38 o
   4  -2   5        1.90        5.67      1.56 o
  -5   2  -5        0.66        0.90      1.48 o
  -5   2  -5        0.66        0.18      1.42 o
  -5   2  -5       15.49       15.57      2.57 o
   5  -2   5       15.49       15.72      2.35 o
   5  -2   5        0.66        0.78      1.73 o
  -6   2  -5        8.84        6.48      2.75 o
  -6   2  -5        0.38        0.45      1.81 o
   6  -2   5        8.84        6.21      2.48 o
  -7   2  -5       35.45       34.10      3.99 o
   7  -2   5       35.45       30.77      3.61 o
  -8   2  -5       17.72       25.41      4.79 o
   8  -2   5        0.76        0.78      2.53 o
   8  -2   5       17.72       24.98      4.19 o
   9   1  -5        0.01        1.10      3.26 o
  -9  -1   5        0.12       -0.30      3.84 o
   8   1  -5        0.07        0.90      2.36 o
  -8  -1   5        0.07        1.26      2.71 o
  -8  -1   5        1.54       -0.56      2.63 o
   7   1  -5        0.45        1.39      2.18 o
   7   1  -5       10.62       13.07      3.07 o
  -7  -1   5       10.62       11.34      2.71 o
  -7  -1   5        0.45       -0.32      2.32 o
   6   1  -5        0.34       -0.31      1.98 o
   6   1  -5        0.01       -0.69      1.46 o
  -6  -1   5        0.01       -0.17      1.92 o
  -6  -1   5        0.34       -0.02      1.65 o
   5   1  -5       52.10       52.43      3.49 o
   5   1  -5        2.22        0.89      1.31 o
  -5  -1   5       52.10       47.29      3.01 o
  -5  -1   5        2.22        1.54      1.65 o
   4   1  -5      708.57      714.85     24.92 o
   4   1  -5      708.57      734.46     21.78 o
   4   1  -5       30.22       27.48      1.97 o
  -4  -1   5      708.57      699.89     21.26 o
   3   1  -5        8.04        8.00      1.05 o
   3   1  -5        8.04        7.37      1.44 o
   3   1  -5        0.34        0.03      0.95 o
  -3  -1   5        8.04        6.48      1.31 o
  -3  -1   5        0.34        0.11      1.06 o
  -3  -1   5        0.34       -0.06      0.98 o
   2   1  -5       13.80       15.64      1.16 o
   2   1  -5       13.80       16.27      1.81 o
   2   1  -5        0.59        0.12      0.71 o
  -2  -1   5       13.80       13.00      1.53 o
  -2  -1   5        0.59        0.27      0.90 o
  -2  -1   5        0.59        0.36      1.04 o
   1   1  -5      313.03      344.43     10.57 o
   1   1  -5      313.03      342.65     12.26 o
   1   1  -5       13.35       10.79      1.19 o
  -1  -1   5       13.35       11.37      1.22 o
  -1  -1   5       13.35       21.87      1.67 o
  -1  -1   5      313.03      339.75     10.29 o
   0   1  -5       14.93       10.98      1.07 o
   0   1  -5       14.93       14.37      1.22 o
   0   1  -5      350.02      385.35     14.04 o
   0  -1   5       14.93       23.65      1.78 o
   0  -1   5      350.02      402.89     12.25 o
   0  -1   5      350.02      403.94     11.69 o
  -1   1  -5      847.62      880.60     31.20 o
   1  -1   5      847.62      932.81     27.62 o
   1  -1   5      847.62      938.89     25.96 o
   1  -1   5       36.15       50.86      2.85 o
  -2   1  -5        0.96        0.55      0.82 o
  -2   1  -5        0.96        0.92      0.74 o
  -2   1  -5       22.56       23.17      2.07 o
   2  -1   5       22.56       25.24      1.17 o
   2  -1   5       22.56       27.00      1.91 o
   2  -1   5        0.96        1.15      1.29 o
  -3   1  -5        0.03       -0.31      0.93 o
  -3   1  -5        0.03       -0.23      0.94 o
  -3   1  -5        0.66        1.56      1.30 o
   3  -1   5        0.03        0.05      1.17 o
   3  -1   5        0.66        1.48      1.17 o
  -4   1  -5        1.64        0.74      1.40 o
  -4   1  -5        1.64        1.00      1.20 o
  -4   1  -5       38.45       42.51      3.03 o
   4  -1   5       38.45       38.53      2.71 o
   4  -1   5        1.64        1.62      1.56 o
  -5   1  -5        0.95        0.55      1.63 o
  -5   1  -5        0.95        1.40      1.50 o
  -5   1  -5       22.33       21.34      2.70 o
   5  -1   5       22.33       22.14      2.53 o
   5  -1   5        0.95        0.37      1.81 o
  -6   1  -5        0.47       -0.40      2.02 o
  -6   1  -5        0.47        1.18      1.98 o
  -6   1  -5       11.12       10.32      2.94 o
   6  -1   5       11.12       10.59      2.66 o
  -7   1  -5       24.41       26.54      3.75 o
  -7   1  -5        1.04        1.58      2.41 o
   7  -1   5        1.04        1.03      2.04 o
   7  -1   5       24.41       26.05      3.64 o
  -8   1  -5       10.72       12.39      4.30 o
   8  -1   5       10.72       13.58      3.90 o
   8  -1   5        0.46       -0.74      2.55 o
  -9   1  -5       50.14       60.95      7.31 o
   9   0  -5        0.15        0.39      3.14 o
  -9   0   5        3.46        6.30      3.87 o
   8   0  -5        0.11        0.13      2.53 o
   8   0  -5        2.52        3.80      3.27 o
  -8   0   5        0.11       -0.67      2.93 o
  -8   0   5        2.52        1.24      2.94 o
   7   0  -5        0.60        0.37      2.02 o
   7   0  -5       14.16       18.56      3.34 o
  -7   0   5       14.16       18.51      2.82 o
  -7   0   5        0.60        0.50      2.08 o
   6   0  -5        0.03        1.22      1.64 o
   6   0  -5        0.65        1.69      2.14 o
  -6   0   5        0.03       -0.50      1.89 o
  -6   0   5        0.65        0.85      1.71 o
   5   0  -5      162.24      150.03      6.68 o
   5   0  -5        6.92        6.26      1.44 o
  -5   0   5      162.24      152.24      5.78 o
  -5   0   5        6.92        2.62      1.55 o
   4   0  -5      170.08      170.12      7.00 o
   4   0  -5        7.25        7.83      1.37 o
  -4   0   5        7.25        4.97      1.59 o
  -4   0   5        7.25        4.37      1.39 o
  -4   0   5      170.08      164.75      5.98 o
   3   0  -5      116.75      112.61      5.19 o
   3   0  -5      116.75      125.24      3.99 o
   3   0  -5        4.98        4.64      0.96 o
  -3   0   5      116.75      122.63      4.56 o
  -3   0   5        4.98        5.11      1.28 o
  -3   0   5        4.98        3.07      1.12 o
   2   0  -5       73.54       69.42      3.58 o
   2   0  -5       73.54       76.05      2.57 o
   2   0  -5        3.14        2.86      0.81 o
  -2   0   5        3.14        2.56      1.04 o
  -2   0   5        3.14        2.68      1.21 o
  -2   0   5       73.54       78.90      3.11 o
   1   0  -5      328.10      309.41     11.73 o
   1   0  -5       13.99        9.55      0.96 o
   1   0  -5       13.99        9.05      1.16 o
  -1   0   5      328.10      322.56      9.85 o
  -1   0   5      328.10      344.70      9.97 o
  -1   0   5       13.99       16.40      1.56 o
   0   0  -5        2.26        1.24      0.68 o
   0   0  -5        2.26        0.79      0.61 o
   0   0  -5       52.93       49.12      2.71 o
   0   0   5       52.93       50.19      2.14 o
   0   0   5       52.93       50.62      2.07 o
   0   0   5        2.26        2.67      1.05 o
  -1   0  -5        5.14        9.38      1.45 o
  -1   0  -5        0.22       -0.24      0.67 o
  -1   0  -5        0.22       -0.68      0.74 o
   1   0   5        5.14        7.81      1.06 o
   1   0   5        5.14        8.49      0.95 o
   1   0   5        0.22        0.79      0.97 o
  -2   0  -5       16.74       15.57      1.31 o
  -2   0  -5       16.74       13.31      1.42 o
  -2   0  -5      392.45      375.34     14.14 o
   2   0   5       16.74       23.55      1.89 o
   2   0   5      392.45      406.05     11.44 o
   2   0   5      392.45      401.36     12.55 o
  -3   0  -5       42.67       41.09      2.79 o
  -3   0  -5       42.67       46.96      1.72 o
  -3   0  -5        1.82        1.14      1.12 o
  -3   0  -5        1.82        1.15      1.04 o
   3   0   5        1.82        1.78      1.28 o
   3   0   5       42.67       39.51      2.48 o
  -4   0  -5       34.03       39.42      3.07 o
   4   0   5       34.03       36.64      2.62 o
  -5   0  -5        0.13       -0.27      1.52 o
  -5   0  -5        0.13       -0.98      1.59 o
  -5   0  -5        3.13        2.72      1.86 o
   5   0   5        3.13        0.05      1.73 o
  -6   0  -5      409.19      418.26     16.18 o
  -6   0  -5       16.98       11.86      2.33 o
   6   0   5      398.05      438.38     15.10 o
   6   0   5       16.98       13.50      2.19 o
  -7   0  -5        0.00        0.97      2.55 o
  -7   0  -5        0.00       -0.64      3.05 o
   7   0   5        0.00        0.98      2.62 o
   7   0   5        0.00        0.25      1.96 o
  -8   0  -5       17.25       17.46      4.45 o
  -8   0  -5        0.74        1.99      2.89 o
   8   0   5       17.25       21.99      4.30 o
   8   0   5        0.74        3.30      2.94 o
   9  -1  -5        0.02        0.74      4.17 o
   9  -1  -5        0.00        1.00      3.24 o
   8  -1  -5        1.30        0.91      2.11 o
   8  -1  -5       30.57       34.31      4.63 o
  -8   1   5       30.57       34.84      3.70 o
  -8   1   5        1.30        1.53      3.04 o
   7  -1  -5        0.22       -0.12      2.16 o
   7  -1  -5        0.01       -0.39      1.85 o
  -7   1   5        0.22        1.00      2.29 o
  -7   1   5        0.01        0.00      2.13 o
   6  -1  -5      112.91      116.27      5.89 o
   6  -1  -5        4.82        2.25      1.41 o
  -6   1   5      112.91      106.77      4.86 o
  -6   1   5        4.82        2.73      1.92 o
   5  -1  -5        3.25        2.03      1.29 o
   5  -1  -5       76.31       77.57      4.31 o
  -5   1   5        3.25        1.69      1.48 o
  -5   1   5        3.25        1.12      1.68 o
  -5   1   5       76.31       65.05      3.49 o
   4  -1  -5       76.85       73.80      3.89 o
   4  -1  -5        3.28        3.18      1.07 o
  -4   1   5        3.28        2.25      1.30 o
  -4   1   5        3.28        3.54      1.40 o
  -4   1   5       76.85       69.60      3.32 o
   3  -1  -5        2.14        2.25      0.80 o
   3  -1  -5       50.20       49.85      3.10 o
  -3   1   5       50.20       48.00      2.50 o
  -3   1   5        2.14        2.19      1.28 o
  -3   1   5        2.14        0.49      1.04 o
   2  -1  -5       14.81       10.74      1.35 o
   2  -1  -5       14.81       16.39      1.10 o
   2  -1  -5      347.26      367.73     13.00 o
  -2   1   5      347.26      348.44     10.88 o
  -2   1   5       14.81       18.78      1.86 o
   1  -1  -5        6.73        6.20      1.13 o
   1  -1  -5        6.73        4.76      0.69 o
   1  -1  -5      157.81      158.57      6.46 o
  -1   1   5      157.81      166.67      5.11 o
  -1   1   5      157.81      164.70      5.41 o
  -1   1   5        6.73        7.73      1.43 o
   0  -1  -5        4.76        3.90      0.69 o
   0  -1  -5        4.76        3.66      1.03 o
   0  -1  -5      111.53      102.34      4.62 o
   0   1   5        4.76        4.89      1.21 o
   0   1   5      147.68      150.07      5.06 o
   0   1   5      111.53      115.11      3.78 o
  -1  -1  -5        0.51        0.24      0.90 o
  -1  -1  -5       11.97       14.95      1.64 o
   1   1   5       11.97       11.45      1.29 o
   1   1   5       11.97       10.70      1.13 o
   1   1   5        0.51        1.64      1.05 o
  -2  -1  -5        0.04        0.37      1.05 o
  -2  -1  -5        0.04        0.00      0.84 o
  -2  -1  -5        0.98        0.91      1.16 o
   2   1   5        0.04       -0.48      1.08 o
   2   1   5        0.98        2.79      1.16 o
   2   1   5        0.98        2.38      0.82 o
  -3  -1  -5       16.68       15.76      1.23 o
  -3  -1  -5       16.68       13.30      1.86 o
  -3  -1  -5        0.71        1.00      1.17 o
  -3  -1  -5        0.71        0.50      1.12 o
   3   1   5       16.68       14.24      1.81 o
   3   1   5        0.71        0.42      1.20 o
  -4  -1  -5       27.64       26.84      2.50 o
  -4  -1  -5        1.18        1.16      1.52 o
   4   1   5        1.18        1.38      1.26 o
   4   1   5        1.18        0.85      1.40 o
   4   1   5       27.64       26.55      2.47 o
  -5  -1  -5       12.37       12.57      2.10 o
  -5  -1  -5      289.95      299.96     11.72 o
   5   1   5       12.37       13.34      2.01 o
   5   1   5      289.95      307.35     10.85 o
  -6  -1  -5        6.63        5.41      2.81 o
  -6  -1  -5        0.28       -0.13      1.99 o
   6   1   5        0.28       -0.37      1.64 o
   6   1   5        6.63        8.78      2.76 o
  -7  -1  -5        1.85        2.48      3.23 o
   7   1   5        1.85        2.92      2.58 o
  -8  -1  -5        0.94        0.29      3.34 o
   8   1   5        0.94        0.83      3.07 o
   8   1   5       21.96       23.24      4.70 o
   9  -2  -5       10.06       16.94      4.36 o
  -9   2   5        0.43        0.94      6.59 o
   8  -2  -5        0.09        0.64      2.71 o
  -8   2   5        0.00       -1.04      3.05 o
  -8   2   5        0.09       -0.44      2.32 o
   7  -2  -5        2.59        1.35      2.35 o
   7  -2  -5        0.11        0.72      1.97 o
  -7   2   5        2.59        2.40      2.23 o
  -7   2   5        0.11        0.19      2.17 o
   6  -2  -5        2.30        1.60      1.61 o
   6  -2  -5       53.86       49.36      3.72 o
  -6   2   5       53.86       49.15      3.40 o
  -6   2   5        2.30        1.48      1.98 o
   5  -2  -5        3.82        3.39      1.30 o
   5  -2  -5       89.50       87.71      4.69 o
  -5   2   5        3.82        1.73      1.59 o
  -5   2   5        3.82        2.21      1.75 o
  -5   2   5       89.50       86.28      3.94 o
   4  -2  -5       47.15       48.43      3.14 o
   4  -2  -5        2.01        1.80      0.97 o
  -4   2   5        2.01        1.45      1.44 o
  -4   2   5        2.01        1.85      1.48 o
  -4   2   5       47.15       43.82      2.58 o
   3  -2  -5       19.47       19.64      1.29 o
   3  -2  -5      456.42      450.86     16.18 o
  -3   2   5       19.47       14.04      1.74 o
  -3   2   5       19.47       17.93      1.86 o
  -3   2   5      456.42      449.44     13.67 o
   2  -2  -5       86.07       87.15      4.10 o
   2  -2  -5        3.67        2.14      1.12 o
   2  -2  -5        3.67        2.75      0.59 o
  -2   2   5        3.67        5.82      1.46 o
  -2   2   5       86.07       78.12      3.30 o
   1  -2  -5        6.64        4.91      1.17 o
   1  -2  -5        6.64        5.09      0.61 o
   1  -2  -5      155.59      162.71      6.61 o
  -1   2   5      155.59      158.93      5.51 o
  -1   2   5      155.59      172.16      5.20 o
  -1   2   5        6.64        9.77      1.55 o
   0  -2  -5       26.03       24.49      2.15 o
   0  -2  -5        1.11        0.65      0.52 o
   0  -2  -5        1.11        1.58      1.06 o
   0   2   5       26.03       25.48      1.73 o
   0   2   5       26.03       24.86      1.46 o
   0   2   5        1.11        0.59      1.12 o
  -1  -2  -5       61.76       59.34      3.17 o
  -1  -2  -5        2.63        1.69      0.71 o
  -1  -2  -5        2.63        1.72      1.13 o
   1   2   5       61.76       64.02      2.69 o
   1   2   5       61.76       65.38      2.64 o
   1   2   5        2.63        3.77      1.39 o
  -2  -2  -5      117.14      115.12      5.09 o
  -2  -2  -5        5.00        5.34      1.41 o
   2   2   5        5.00        7.85      1.63 o
   2   2   5      117.14      123.69      4.52 o
   2   2   5      117.14      109.97      4.03 o
  -3  -2  -5        0.00       -0.08      1.19 o
  -3  -2  -5        0.02        0.52      0.89 o
  -3  -2  -5        0.02       -0.24      1.43 o
   3   2   5        0.00       -0.19      0.97 o
   3   2   5        0.00       -0.73      1.36 o
   3   2   5        0.02       -0.72      1.21 o
  -4  -2  -5        0.49        1.19      1.64 o
  -4  -2  -5       11.48       10.21      2.11 o
   4   2   5        0.49        0.92      1.30 o
   4   2   5        0.49        0.79      1.68 o
   4   2   5       11.48       13.13      2.13 o
  -5  -2  -5      224.80      219.63      9.22 o
  -5  -2  -5        9.59        7.38      1.99 o
   5   2   5        9.59        7.99      1.72 o
   5   2   5      224.80      232.90      8.83 o
  -6  -2  -5       95.06       95.63      5.83 o
  -6  -2  -5        4.05        1.57      2.28 o
   6   2   5        4.05        4.76      1.90 o
   6   2   5       95.06       96.33      5.37 o
  -7  -2  -5        7.06        6.52      2.94 o
   7   2   5      165.48      169.10      8.24 o
   7   2   5        7.06        5.86      2.68 o
  -8  -2  -5        5.12        3.08      3.30 o
   8   2   5      119.95      150.82     12.62 o
   8   2   5        5.12        3.36      3.35 o
   9  -3  -5        9.64        9.38      4.41 o
   8  -3  -5        1.26        1.07      3.39 o
  -8   3   5        1.26        2.24      2.71 o
  -8   3   5        0.05        0.27      2.90 o
   7  -3  -5       90.37       86.06      5.58 o
  -7   3   5       90.37       78.31      4.31 o
  -7   3   5        3.85        0.99      2.14 o
   6  -3  -5      182.40      166.40      7.64 o
  -6   3   5        7.78        3.38      1.98 o
  -6   3   5      182.40      171.95      6.60 o
   5  -3  -5      531.29      533.73     19.43 o
  -5   3   5      532.19      535.97     16.52 o
  -5   3   5       22.66       21.24      2.46 o
  -5   3   5       22.66       19.63      2.55 o
   4  -3  -5       30.04       35.60      2.96 o
   4  -3  -5        1.28        0.88      0.94 o
  -4   3   5       30.04       29.03      2.24 o
  -4   3   5        1.28        0.46      1.48 o
[truncated: 314,438 more chars]
